# Supplementary material for: Bis(9-amino­acridinium) bis­(pyridine-2,6-dicarboxyl­ato)zincate(II) trihydrate
Source: Acta Crystallogr Sect E Struct Rep Online. 2012 Mar 3;68(Pt 4):m355–6. doi: 10.1107/S1600536812005764 (PMC3343781; doi:10.1107/S1600536812005764)
Supplement: Supplementary file 1 [file e-68-0m355-sup1.cif]

##############################################################################
#                                                                            #
# This CIF contains the data in a paper accepted for publication in          #
# Acta Crystallographica Section E. It conforms to the requirements of       #
# Notes for Authors for Acta Crystallographica Section E, and has been       #
# peer reviewed under the auspices of the IUCr Commission on Journals.       #
#                                                                            #
# Full details of the Crystallographic Information File format               #
# are given in the paper "The Crystallographic Information File (CIF):       #
# a New Standard Archive File for Crystallography" by S. R. Hall, F. H.      #
# Allen and I. D. Brown [Acta Cryst. (1991), A47, 655-685].                  #
#                                                                            #
# The current version of the core CIF dictionary is obtainable from          #
# ftp://ftp.iucr.org/pub/cif_core.dic.                                       #
#                                                                            #
# Software is freely available for graphical display of the structure(s)     #
# in this CIF. For information consult the CIF software page                 #
# http://www.iucr.org/resources/cif/software.                                #
#                                                                            #
# This file may be used for bona fide research purposes within the           #
# scientific community so long as proper attribution is given to the journal # 
# article from which it was obtained.                                        #
#                                                                            #
##############################################################################
data_global
_audit_creation_method     'WinGX routine CIF_UPDATE'
_audit_conform_dict_name     cif_core.dic
_audit_conform_dict_version     2.3
_journal_date_recd_electronic     2012-01-19
_journal_date_accepted     2012-02-09
_journal_name_full     'Acta Crystallographica, Section E'
_journal_year     2012
_journal_volume     68
_journal_issue      4
_journal_page_first     m355
_journal_page_last     m356
_journal_paper_category     QM
_journal_paper_doi     10.1107/S1600536812005764
_journal_coeditor_code     MW2050
_publ_contact_author_name     'Mirzaei, M.'
_publ_contact_author_address
;
Department of Chemistry
University of Glasgow
Glasgow G12 8QQ
Scotland
;
_publ_contact_author_email     mirzaeesh@um.ac.ir
_publ_contact_author_fax     '44(141)3304888'
_publ_contact_author_phone     '44(141)3305137'
_publ_section_title
;
Bis(9-aminoacridinium) bis(pyridine-2,6-dicarboxylato)zincate(II) trihydrate
;
loop_
    _publ_author_name
    _publ_author_footnote
    _publ_author_address
    'Mirzaei, M.' .
;
Department of Chemistry, Ferdowsi University of Mashhad, 917791436 Mashhad,
Iran
;
    'Eshtiagh-Hosseini, H.' .
;
Department of Chemistry, Ferdowsi University of Mashhad, 917791436 Mashhad,
Iran
;
    'Eydizadeh, E.' .
;
Department of Chemistry, Ferdowsi University of Mashhad, 917791436 Mashhad,
Iran
;
    'Yousefi, Z.' .
;
Department of Chemistry, Ferdowsi University of Mashhad, 917791436 Mashhad,
Iran
;
    'Mol\<canov, K.' .
;
Laboratory of Chemical Crystallography and Biocrystallography,
Department of Physical Chemistry,
Rudjer Bo\<skovi\'c Institute, Bijeni\<cka 54, HR-10000
Zagreb, Croatia
;
data_I
_audit_creation_method     'WinGX routine CIF_UPDATE'
_chemical_name_systematic
;
Bis(9-aminoacridinium)
bis(pyridine-2,6-dicarboxylato)zincate(II) trihydrate
;
_chemical_formula_moiety     '2(C13 H11 N2 +), C14 H6 N2 O8 Zn 2-, 3(H2 O)'
_chemical_formula_sum     'C40 H34 N6 O11 Zn'
_chemical_formula_iupac     '(C13 H11 N2)2 [Zn (C7 H3 N O4)2], 3H2 O'
_chemical_formula_weight     840.1
_symmetry_cell_setting     triclinic
_symmetry_space_group_name_H-M     'P -1'
_symmetry_space_group_name_Hall     '-P 1'
loop_
    _symmetry_equiv_pos_as_xyz
    'x, y, z'
    '-x, -y, -z'
_cell_length_a     10.8763(3)
_cell_length_b     13.3802(3)
_cell_length_c     13.9920(4)
_cell_angle_alpha     102.359(2)
_cell_angle_beta     103.585(2)
_cell_angle_gamma     105.137(2)
_cell_volume     1826.44(8)
_cell_formula_units_Z     2
_cell_measurement_reflns_used     12486
_cell_measurement_theta_min     3.3965
_cell_measurement_theta_max     75.701
_cell_measurement_temperature     293(2)
_exptl_crystal_description     prism
_exptl_crystal_colour     Yellow
_exptl_crystal_size_max     0.1
_exptl_crystal_size_mid     0.1
_exptl_crystal_size_min     0.1
_exptl_crystal_density_diffrn     1.528
_exptl_crystal_density_method     'not measured'
_exptl_crystal_F_000     868
_exptl_absorpt_coefficient_mu     1.565
_exptl_absorpt_correction_type     multi-scan
_exptl_absorpt_process_details     '(CrysAlis PRO; Agilent, 2011)'
_exptl_absorpt_correction_T_min     0.78595
_exptl_absorpt_correction_T_max     1
_diffrn_ambient_temperature     293(2)
_diffrn_radiation_type     CuK\a
_diffrn_radiation_wavelength     1.54184
_diffrn_measurement_device_type     'Xcalibur Nova R CCD'
_diffrn_measurement_method     '\w scans'
_diffrn_reflns_number     18061
_diffrn_reflns_av_R_equivalents     0.0233
_diffrn_reflns_theta_min     3.4
_diffrn_reflns_theta_max     75.89
_diffrn_reflns_theta_full     75.89
_diffrn_measured_fraction_theta_max     0.988
_diffrn_measured_fraction_theta_full     0.988
_diffrn_reflns_limit_h_min     -13
_diffrn_reflns_limit_h_max     13
_diffrn_reflns_limit_k_min     -15
_diffrn_reflns_limit_k_max     16
_diffrn_reflns_limit_l_min     -17
_diffrn_reflns_limit_l_max     14
_reflns_number_total     7540
_reflns_number_gt     6901
_reflns_threshold_expression     I>2\s(I)
_refine_ls_structure_factor_coef     Fsqd
_refine_ls_matrix_type     full
_refine_ls_R_factor_gt     0.0323
_refine_ls_wR_factor_ref     0.0908
_refine_ls_goodness_of_fit_ref     1.033
_refine_ls_restrained_S_all     1.034
_refine_ls_number_reflns     7540
_refine_ls_number_parameters     547
_refine_ls_number_restraints     9
_refine_ls_hydrogen_treatment     mixed
_refine_ls_weighting_scheme     calc
_refine_ls_weighting_details
         'calc w=1/[\s^2^(Fo^2^)+(0.0487P)^2^+0.2947P] where P=(Fo^2^+2Fc^2^)/3'
_refine_ls_shift/su_max     0.001
_refine_diff_density_max     0.23
_refine_diff_density_min     -0.332
_refine_ls_extinction_method     none
loop_
    _atom_type_symbol
    _atom_type_description
    _atom_type_scat_dispersion_real
    _atom_type_scat_dispersion_imag
    _atom_type_scat_source
    C C 0.0181 0.0091 'International Tables Vol C Tables 4.2.6.8 and 6.1.1.4'
    H H 0 0 'International Tables Vol C Tables 4.2.6.8 and 6.1.1.4'
    O O 0.0492 0.0322 'International Tables Vol C Tables 4.2.6.8 and 6.1.1.4'
    S S 0.3331 0.5567 'International Tables Vol C Tables 4.2.6.8 and 6.1.1.4'
    Fe Fe -1.1336 3.1974 'International Tables Vol C Tables 4.2.6.8 and 6.1.1.4'
    N N 0.0311 0.018 'International Tables Vol C Tables 4.2.6.8 and 6.1.1.4'
    Zn Zn -1.5491 0.6778 'International Tables Vol C Tables 4.2.6.8 and 6.1.1.4'
_computing_data_collection
;
CrysAlis PRO (Agilent, 2011)
;
_computing_cell_refinement
;
CrysAlis PRO (Agilent, 2011)
;
_computing_data_reduction
;
CrysAlis PRO (Agilent, 2011)
;
_computing_structure_solution     'SHELXS97 (Sheldrick, 2008)'
_computing_structure_refinement     'SHELXL97 (Sheldrick, 2008)'
_computing_molecular_graphics     'ORTEP-3 for Windows (Farrugia, 1997)'
_computing_publication_material     'WinGX (Farrugia, 1999)'
loop_
    _atom_site_type_symbol
    _atom_site_label
    _atom_site_fract_x
    _atom_site_fract_y
    _atom_site_fract_z
    _atom_site_U_iso_or_equiv
    _atom_site_adp_type
    _atom_site_calc_flag
    _atom_site_refinement_flags
    _atom_site_occupancy
    _atom_site_disorder_assembly
    _atom_site_disorder_group
    Zn Zn1 0.63843(2) 0.757062(15) 0.410290(14) 0.04351(8) Uani d . 1 . .
    N N1 0.56573(12) 0.59395(9) 0.37952(8) 0.0339(2) Uani d . 1 . .
    N N2 0.71182(13) 0.91958(9) 0.46845(9) 0.0389(2) Uani d . 1 . .
    O O1 0.79818(13) 0.71221(9) 0.51306(9) 0.0519(3) Uani d . 1 . .
    O O2 0.85048(12) 0.56753(10) 0.53916(9) 0.0507(3) Uani d . 1 . .
    O O7 0.53943(14) 0.79380(9) 0.52860(9) 0.0514(3) Uani d . 1 . .
    O O3 0.44757(13) 0.71287(9) 0.29115(8) 0.0494(3) Uani d . 1 . .
    O O5 0.75856(15) 0.80175(10) 0.31737(9) 0.0560(3) Uani d . 1 . .
    O O8 0.52661(14) 0.93159(10) 0.64241(9) 0.0555(3) Uani d . 1 . .
    O O6 0.90581(15) 0.94355(12) 0.30107(11) 0.0626(3) Uani d . 1 . .
    C C6 0.77303(15) 0.61256(12) 0.49985(10) 0.0394(3) Uani d . 1 . .
    O O4 0.26883(14) 0.56750(12) 0.19614(11) 0.0649(4) Uani d . 1 . .
    C C5 0.44187(14) 0.54306(11) 0.31581(10) 0.0361(3) Uani d . 1 . .
    C C14 0.57104(17) 0.89226(12) 0.57460(10) 0.0414(3) Uani d . 1 . .
    C C1 0.63454(14) 0.54097(11) 0.42913(9) 0.0339(3) Uani d . 1 . .
    C C2 0.57841(16) 0.43143(12) 0.41608(11) 0.0397(3) Uani d . 1 . .
    H H2 0.6266 0.3947 0.4504 0.048 Uiso calc R 1 . .
    C C12 0.67212(16) 0.96945(11) 0.54266(10) 0.0397(3) Uani d . 1 . .
    C C8 0.80023(16) 0.97360(12) 0.43042(11) 0.0424(3) Uani d . 1 . .
    C C7 0.37918(16) 0.61393(13) 0.26292(11) 0.0436(3) Uani d . 1 . .
    C C13 0.82615(18) 0.90143(13) 0.34225(12) 0.0464(3) Uani d . 1 . .
    C C11 0.7210(2) 1.08125(13) 0.58237(12) 0.0503(4) Uani d . 1 . .
    H H11 0.6917 1.1166 0.6328 0.06 Uiso calc R 1 . .
    C C3 0.44891(17) 0.37785(12) 0.35081(12) 0.0441(3) Uani d . 1 . .
    H H3 0.4088 0.3045 0.3415 0.053 Uiso calc R 1 . .
    C C4 0.37925(16) 0.43381(13) 0.29935(11) 0.0432(3) Uani d . 1 . .
    H H4 0.2925 0.3988 0.2549 0.052 Uiso calc R 1 . .
    C C9 0.8561(2) 1.08539(14) 0.46910(14) 0.0544(4) Uani d . 1 . .
    H H9 0.92 1.1236 0.4445 0.065 Uiso calc R 1 . .
    C C10 0.8145(2) 1.13889(14) 0.54521(14) 0.0590(4) Uani d . 1 . .
    H H10 0.8496 1.2139 0.5714 0.071 Uiso calc R 1 . .
    H H11A -0.024(3) 0.9280(18) -0.289(2) 0.097(10) Uiso d D 1 . .
    H H11B -0.120(2) 0.8243(18) -0.3509(14) 0.076(7) Uiso d D 1 . .
    H H9A 0.620(2) 0.160(2) 0.339(2) 0.098(9) Uiso d D 1 . .
    H H9B 0.749(2) 0.2507(17) 0.3719(15) 0.073(7) Uiso d D 1 . .
    H H10B 0.866(3) 0.4303(18) 0.480(2) 0.101(10) Uiso d D 1 . .
    H H10A 0.971(2) 0.383(2) 0.466(2) 0.100(10) Uiso d D 1 . .
    N N5 0.14315(12) 0.60732(10) 0.02168(9) 0.0392(2) Uani d . 1 . .
    H H5A 0.1775 0.5916 0.0761 0.047 Uiso calc R 1 . .
    C C28 0.10576(13) 0.69735(12) 0.03227(11) 0.0372(3) Uani d . 1 . .
    C C35 0.07187(15) 0.56409(13) -0.16288(11) 0.0420(3) Uani d . 1 . .
    N N6 -0.01511(16) 0.68630(13) -0.23874(10) 0.0527(3) Uani d . 1 . .
    H H6A -0.0239 0.6464 -0.2986 0.063 Uiso calc R 1 . .
    H H6B -0.0378 0.7437 -0.2329 0.063 Uiso calc R 1 . .
    O O11 -0.08439(18) 0.86907(13) -0.28590(11) 0.0707(4) Uani d D 1 . .
    C C33 0.04982(13) 0.72633(12) -0.05563(11) 0.0381(3) Uani d . 1 . .
    C C29 0.12309(16) 0.76160(14) 0.13159(11) 0.0447(3) Uani d . 1 . .
    H H29 0.1597 0.7421 0.189 0.054 Uiso calc R 1 . .
    C C32 0.01335(15) 0.82143(13) -0.03963(13) 0.0453(3) Uani d . 1 . .
    H H32 -0.024 0.8421 -0.096 0.054 Uiso calc R 1 . .
    C C40 0.12830(14) 0.54121(12) -0.07164(11) 0.0396(3) Uani d . 1 . .
    C C39 0.17044(17) 0.44950(13) -0.07668(13) 0.0484(3) Uani d . 1 . .
    H H39 0.2069 0.4342 -0.0166 0.058 Uiso calc R 1 . .
    C C31 0.03218(17) 0.88292(14) 0.05684(14) 0.0501(4) Uani d . 1 . .
    H H31 0.0092 0.9458 0.0658 0.06 Uiso calc R 1 . .
    C C30 0.08634(18) 0.85207(15) 0.14347(13) 0.0506(4) Uani d . 1 . .
    H H30 0.097 0.8938 0.2091 0.061 Uiso calc R 1 . .
    C C34 0.03351(14) 0.65921(13) -0.15526(11) 0.0411(3) Uani d . 1 . .
    C C37 0.1025(2) 0.40490(16) -0.26117(14) 0.0606(4) Uani d . 1 . .
    H H37 0.0947 0.3594 -0.3242 0.073 Uiso calc R 1 . .
    C C36 0.0601(2) 0.49258(15) -0.25790(13) 0.0556(4) Uani d . 1 . .
    H H36 0.0229 0.5057 -0.319 0.067 Uiso calc R 1 . .
    C C38 0.15744(19) 0.38316(15) -0.17021(16) 0.0573(4) Uani d . 1 . .
    H H38 0.1855 0.3229 -0.1733 0.069 Uiso calc R 1 . .
    C C27 0.67785(14) 0.08240(13) 0.05915(11) 0.0407(3) Uani d . 1 . .
    N N3 0.66525(13) 0.17238(11) 0.11676(9) 0.0439(3) Uani d . 1 . .
    H H3A 0.6948 0.1886 0.1827 0.053 Uiso calc R 1 . .
    N N4 0.54649(14) 0.10780(11) -0.19805(9) 0.0443(3) Uani d . 1 . .
    H H4B 0.5127 0.1504 -0.225 0.053 Uiso calc R 1 . .
    H H4A 0.5574 0.0536 -0.2366 0.053 Uiso calc R 1 . .
    C C23 0.65311(16) -0.03901(13) -0.10529(13) 0.0453(3) Uani d . 1 . .
    H H23 0.6285 -0.0575 -0.1767 0.054 Uiso calc R 1 . .
    C C21 0.58166(13) 0.12563(11) -0.09735(10) 0.0359(3) Uani d . 1 . .
    C C20 0.56319(14) 0.21631(12) -0.03328(10) 0.0372(3) Uani d . 1 . .
    C C15 0.60783(15) 0.23768(12) 0.07443(11) 0.0408(3) Uani d . 1 . .
    C C22 0.63677(14) 0.05541(12) -0.04935(11) 0.0375(3) Uani d . 1 . .
    C C19 0.49415(16) 0.28113(13) -0.07401(12) 0.0446(3) Uani d . 1 . .
    H H19 0.4608 0.2665 -0.1449 0.054 Uiso calc R 1 . .
    C C24 0.70489(18) -0.10350(14) -0.05529(16) 0.0542(4) Uani d . 1 . .
    H H24 0.714 -0.1659 -0.0929 0.065 Uiso calc R 1 . .
    C C25 0.74415(17) -0.07573(16) 0.05241(16) 0.0560(4) Uani d . 1 . .
    H H25 0.7788 -0.1203 0.0855 0.067 Uiso calc R 1 . .
    C C26 0.73230(16) 0.01550(15) 0.10917(14) 0.0512(4) Uani d . 1 . .
    H H26 0.76 0.0337 0.1806 0.061 Uiso calc R 1 . .
    C C18 0.4757(2) 0.36484(15) -0.01080(15) 0.0546(4) Uani d . 1 . .
    H H18 0.4294 0.4065 -0.0387 0.066 Uiso calc R 1 . .
    C C17 0.5266(2) 0.38842(15) 0.09648(15) 0.0593(4) Uani d . 1 . .
    H H17 0.5163 0.4473 0.1391 0.071 Uiso calc R 1 . .
    C C16 0.59065(19) 0.32654(15) 0.13869(13) 0.0530(4) Uani d . 1 . .
    H H16 0.6232 0.3426 0.2098 0.064 Uiso calc R 1 . .
    O O9 0.68488(17) 0.20134(14) 0.31754(10) 0.0723(4) Uani d D 1 . .
    O O10 0.88557(15) 0.36441(12) 0.47389(13) 0.0688(4) Uani d D 1 . .
loop_
    _atom_site_aniso_label
    _atom_site_aniso_U_11
    _atom_site_aniso_U_22
    _atom_site_aniso_U_33
    _atom_site_aniso_U_12
    _atom_site_aniso_U_13
    _atom_site_aniso_U_23
    Zn1 0.06383(14) 0.02983(11) 0.03874(11) 0.01721(9) 0.01691(9) 0.01034(8)
    N1 0.0428(6) 0.0324(5) 0.0296(5) 0.0167(5) 0.0112(4) 0.0100(4)
    N2 0.0525(7) 0.0318(5) 0.0337(5) 0.0155(5) 0.0126(5) 0.0110(4)
    O1 0.0553(7) 0.0368(5) 0.0517(6) 0.0123(5) 0.0013(5) 0.0098(5)
    O2 0.0455(6) 0.0502(6) 0.0523(6) 0.0214(5) 0.0025(5) 0.0135(5)
    O7 0.0785(8) 0.0352(5) 0.0488(6) 0.0195(5) 0.0323(6) 0.0138(4)
    O3 0.0652(7) 0.0457(6) 0.0444(5) 0.0271(5) 0.0125(5) 0.0210(5)
    O5 0.0796(9) 0.0433(6) 0.0523(6) 0.0203(6) 0.0349(6) 0.0126(5)
    O8 0.0712(8) 0.0487(6) 0.0445(6) 0.0158(6) 0.0273(6) 0.0037(5)
    O6 0.0747(9) 0.0645(8) 0.0610(7) 0.0219(7) 0.0370(7) 0.0262(6)
    C6 0.0440(7) 0.0399(7) 0.0354(6) 0.0174(6) 0.0094(5) 0.0117(5)
    O4 0.0563(7) 0.0733(9) 0.0597(7) 0.0205(6) -0.0035(6) 0.0330(7)
    C5 0.0422(7) 0.0390(7) 0.0300(6) 0.0169(6) 0.0106(5) 0.0125(5)
    C14 0.0568(8) 0.0387(7) 0.0320(6) 0.0197(6) 0.0146(6) 0.0110(5)
    C1 0.0417(7) 0.0347(6) 0.0299(5) 0.0183(5) 0.0118(5) 0.0107(5)
    C2 0.0498(8) 0.0378(7) 0.0393(6) 0.0219(6) 0.0151(6) 0.0157(5)
    C12 0.0522(8) 0.0340(7) 0.0318(6) 0.0166(6) 0.0094(6) 0.0085(5)
    C8 0.0520(8) 0.0388(7) 0.0390(7) 0.0159(6) 0.0133(6) 0.0160(6)
    C7 0.0498(8) 0.0520(9) 0.0372(7) 0.0243(7) 0.0126(6) 0.0212(6)
    C13 0.0576(9) 0.0475(8) 0.0408(7) 0.0204(7) 0.0188(7) 0.0186(6)
    C11 0.0702(11) 0.0367(7) 0.0395(7) 0.0173(7) 0.0145(7) 0.0055(6)
    C3 0.0528(8) 0.0340(7) 0.0462(7) 0.0125(6) 0.0153(6) 0.0150(6)
    C4 0.0427(7) 0.0432(8) 0.0395(7) 0.0104(6) 0.0085(6) 0.0128(6)
    C9 0.0640(10) 0.0408(8) 0.0532(9) 0.0069(7) 0.0187(8) 0.0153(7)
    C10 0.0770(12) 0.0323(7) 0.0558(9) 0.0079(8) 0.0163(9) 0.0064(7)
    N5 0.0397(6) 0.0423(6) 0.0369(6) 0.0156(5) 0.0086(5) 0.0153(5)
    C28 0.0324(6) 0.0401(7) 0.0391(7) 0.0114(5) 0.0099(5) 0.0134(5)
    C35 0.0380(7) 0.0430(7) 0.0393(7) 0.0092(6) 0.0079(5) 0.0101(6)
    N6 0.0608(8) 0.0557(8) 0.0366(6) 0.0206(7) 0.0037(6) 0.0140(6)
    O11 0.0858(10) 0.0624(8) 0.0520(7) 0.0127(8) 0.0082(7) 0.0216(6)
    C33 0.0315(6) 0.0423(7) 0.0397(7) 0.0113(5) 0.0083(5) 0.0146(6)
    C29 0.0456(8) 0.0514(8) 0.0386(7) 0.0173(7) 0.0129(6) 0.0146(6)
    C32 0.0385(7) 0.0502(8) 0.0515(8) 0.0192(6) 0.0113(6) 0.0209(7)
    C40 0.0347(6) 0.0394(7) 0.0421(7) 0.0094(5) 0.0106(5) 0.0114(6)
    C39 0.0472(8) 0.0444(8) 0.0557(9) 0.0176(7) 0.0154(7) 0.0164(7)
    C31 0.0463(8) 0.0492(9) 0.0606(9) 0.0230(7) 0.0189(7) 0.0159(7)
    C30 0.0523(9) 0.0530(9) 0.0471(8) 0.0200(7) 0.0183(7) 0.0090(7)
    C34 0.0336(6) 0.0462(8) 0.0385(7) 0.0087(6) 0.0056(5) 0.0141(6)
    C37 0.0655(11) 0.0529(10) 0.0512(9) 0.0151(8) 0.0160(8) -0.0014(7)
    C36 0.0596(10) 0.0558(10) 0.0413(8) 0.0155(8) 0.0088(7) 0.0060(7)
    C38 0.0573(10) 0.0433(8) 0.0699(11) 0.0185(7) 0.0216(8) 0.0089(8)
    C27 0.0317(6) 0.0490(8) 0.0420(7) 0.0092(6) 0.0112(5) 0.0194(6)
    N3 0.0416(6) 0.0543(7) 0.0332(5) 0.0112(6) 0.0111(5) 0.0134(5)
    N4 0.0589(8) 0.0430(6) 0.0347(6) 0.0248(6) 0.0132(5) 0.0101(5)
    C23 0.0426(7) 0.0415(7) 0.0522(8) 0.0150(6) 0.0138(6) 0.0139(6)
    C21 0.0344(6) 0.0363(6) 0.0360(6) 0.0099(5) 0.0119(5) 0.0099(5)
    C20 0.0358(6) 0.0381(7) 0.0371(6) 0.0102(5) 0.0138(5) 0.0094(5)
    C15 0.0380(7) 0.0449(8) 0.0374(7) 0.0086(6) 0.0152(5) 0.0099(6)
    C22 0.0331(6) 0.0389(7) 0.0406(7) 0.0100(5) 0.0118(5) 0.0136(5)
    C19 0.0494(8) 0.0428(8) 0.0456(7) 0.0176(6) 0.0179(6) 0.0143(6)
    C24 0.0473(8) 0.0433(8) 0.0768(11) 0.0182(7) 0.0197(8) 0.0222(8)
    C25 0.0417(8) 0.0595(10) 0.0783(12) 0.0185(7) 0.0175(8) 0.0418(9)
    C26 0.0386(7) 0.0645(10) 0.0565(9) 0.0142(7) 0.0137(7) 0.0343(8)
    C18 0.0624(10) 0.0467(9) 0.0655(10) 0.0259(8) 0.0292(8) 0.0177(8)
    C17 0.0756(12) 0.0459(9) 0.0629(10) 0.0222(8) 0.0386(9) 0.0069(7)
    C16 0.0615(10) 0.0520(9) 0.0418(7) 0.0120(8) 0.0241(7) 0.0056(7)
    O9 0.0747(9) 0.0853(10) 0.0369(6) -0.0009(8) 0.0153(6) 0.0135(6)
    O10 0.0567(8) 0.0507(7) 0.0871(10) 0.0111(6) 0.0171(7) 0.0099(7)
_geom_special_details
;
All e.s.d.'s (except the e.s.d. in the dihedral angle between two l.s. planes)
are estimated using the full covariance matrix. The cell e.s.d.'s are taken
into account individually in the estimation of e.s.d.'s in distances, angles
and torsion angles; correlations between e.s.d.'s in cell parameters are only
used when they are defined by crystal symmetry. An approximate (isotropic)
treatment of cell e.s.d.'s is used for estimating e.s.d.'s involving l.s.
planes.
;
loop_
    _geom_bond_atom_site_label_1
    _geom_bond_atom_site_label_2
    _geom_bond_site_symmetry_2
    _geom_bond_distance
    _geom_bond_publ_flag
    Zn1 N2 . 2.0146(12) ?
    Zn1 N1 . 2.0274(11) ?
    Zn1 O5 . 2.1162(12) ?
    Zn1 O3 . 2.1793(12) ?
    Zn1 O7 . 2.2151(11) ?
    Zn1 O1 . 2.2775(12) ?
    N1 C5 . 1.3304(19) ?
    N1 C1 . 1.3372(17) ?
    N2 C8 . 1.331(2) ?
    N2 C12 . 1.3321(19) ?
    O1 C6 . 1.2518(19) ?
    O2 C6 . 1.2508(18) ?
    O7 C14 . 1.2507(19) ?
    O3 C7 . 1.259(2) ?
    O5 C13 . 1.269(2) ?
    O8 C14 . 1.2430(19) ?
    O6 C13 . 1.232(2) ?
    C6 C1 . 1.519(2) ?
    O4 C7 . 1.239(2) ?
    C5 C4 . 1.384(2) ?
    C5 C7 . 1.5207(18) ?
    C14 C12 . 1.520(2) ?
    C1 C2 . 1.386(2) ?
    C2 C3 . 1.386(2) ?
    C2 H2 . 0.93 ?
    C12 C11 . 1.385(2) ?
    C8 C9 . 1.387(2) ?
    C8 C13 . 1.526(2) ?
    C11 C10 . 1.382(3) ?
    C11 H11 . 0.93 ?
    C3 C4 . 1.387(2) ?
    C3 H3 . 0.93 ?
    C4 H4 . 0.93 ?
    C9 C10 . 1.386(3) ?
    C9 H9 . 0.93 ?
    C10 H10 . 0.93 ?
    N5 C40 . 1.359(2) ?
    N5 C28 . 1.3588(19) ?
    N5 H5A . 0.86 ?
    C28 C29 . 1.409(2) ?
    C28 C33 . 1.4173(18) ?
    C35 C40 . 1.413(2) ?
    C35 C36 . 1.418(2) ?
    C35 C34 . 1.430(2) ?
    N6 C34 . 1.3291(19) ?
    N6 H6A . 0.86 ?
    N6 H6B . 0.86 ?
    O11 H11A . 0.900(17) ?
    O11 H11B . 0.903(16) ?
    C33 C32 . 1.418(2) ?
    C33 C34 . 1.430(2) ?
    C29 C30 . 1.360(2) ?
    C29 H29 . 0.93 ?
    C32 C31 . 1.359(2) ?
    C32 H32 . 0.93 ?
    C40 C39 . 1.412(2) ?
    C39 C38 . 1.368(3) ?
    C39 H39 . 0.93 ?
    C31 C30 . 1.412(2) ?
    C31 H31 . 0.93 ?
    C30 H30 . 0.93 ?
    C37 C36 . 1.364(3) ?
    C37 C38 . 1.398(3) ?
    C37 H37 . 0.93 ?
    C36 H36 . 0.93 ?
    C38 H38 . 0.93 ?
    C27 N3 . 1.357(2) ?
    C27 C26 . 1.411(2) ?
    C27 C22 . 1.413(2) ?
    N3 C15 . 1.355(2) ?
    N3 H3A . 0.86 ?
    N4 C21 . 1.3206(18) ?
    N4 H4B . 0.86 ?
    N4 H4A . 0.86 ?
    C23 C24 . 1.370(2) ?
    C23 C22 . 1.414(2) ?
    C23 H23 . 0.93 ?
    C21 C20 . 1.4361(19) ?
    C21 C22 . 1.4382(19) ?
    C20 C15 . 1.4100(19) ?
    C20 C19 . 1.411(2) ?
    C15 C16 . 1.412(2) ?
    C19 C18 . 1.361(2) ?
    C19 H19 . 0.93 ?
    C24 C25 . 1.402(3) ?
    C24 H24 . 0.93 ?
    C25 C26 . 1.361(3) ?
    C25 H25 . 0.93 ?
    C26 H26 . 0.93 ?
    C18 C17 . 1.405(3) ?
    C18 H18 . 0.93 ?
    C17 C16 . 1.355(3) ?
    C17 H17 . 0.93 ?
    C16 H16 . 0.93 ?
    O9 H9A . 0.928(17) ?
    O9 H9B . 0.890(16) ?
    O10 H10B . 0.948(17) ?
    O10 H10A . 0.940(17) ?
loop_
    _geom_angle_atom_site_label_1
    _geom_angle_atom_site_label_2
    _geom_angle_atom_site_label_3
    _geom_angle_site_symmetry_1
    _geom_angle_site_symmetry_3
    _geom_angle
    _geom_angle_publ_flag
    N2 Zn1 N1 . . 169.12(4) ?
    N2 Zn1 O5 . . 77.62(5) ?
    N1 Zn1 O5 . . 111.49(5) ?
    N2 Zn1 O3 . . 108.72(5) ?
    N1 Zn1 O3 . . 77.03(4) ?
    O5 Zn1 O3 . . 95.55(5) ?
    N2 Zn1 O7 . . 75.67(5) ?
    N1 Zn1 O7 . . 95.48(4) ?
    O5 Zn1 O7 . . 153.00(4) ?
    O3 Zn1 O7 . . 89.34(5) ?
    N2 Zn1 O1 . . 99.73(5) ?
    N1 Zn1 O1 . . 74.39(4) ?
    O5 Zn1 O1 . . 93.41(5) ?
    O3 Zn1 O1 . . 151.38(4) ?
    O7 Zn1 O1 . . 94.87(5) ?
    C5 N1 C1 . . 121.08(12) ?
    C5 N1 Zn1 . . 117.51(9) ?
    C1 N1 Zn1 . . 121.10(10) ?
    C8 N2 C12 . . 122.19(13) ?
    C8 N2 Zn1 . . 117.72(10) ?
    C12 N2 Zn1 . . 120.10(10) ?
    C6 O1 Zn1 . . 114.35(10) ?
    C14 O7 Zn1 . . 114.84(10) ?
    C7 O3 Zn1 . . 114.70(9) ?
    C13 O5 Zn1 . . 116.07(10) ?
    O2 C6 O1 . . 126.28(15) ?
    O2 C6 C1 . . 117.83(13) ?
    O1 C6 C1 . . 115.89(12) ?
    N1 C5 C4 . . 121.23(12) ?
    N1 C5 C7 . . 114.56(13) ?
    C4 C5 C7 . . 124.19(13) ?
    O8 C14 O7 . . 125.98(15) ?
    O8 C14 C12 . . 118.02(14) ?
    O7 C14 C12 . . 116.00(13) ?
    N1 C1 C2 . . 120.86(13) ?
    N1 C1 C6 . . 113.66(12) ?
    C2 C1 C6 . . 125.46(12) ?
    C3 C2 C1 . . 118.57(12) ?
    C3 C2 H2 . . 120.7 ?
    C1 C2 H2 . . 120.7 ?
    N2 C12 C11 . . 120.49(15) ?
    N2 C12 C14 . . 113.39(12) ?
    C11 C12 C14 . . 126.11(14) ?
    N2 C8 C9 . . 120.14(15) ?
    N2 C8 C13 . . 113.60(13) ?
    C9 C8 C13 . . 126.22(15) ?
    O4 C7 O3 . . 127.83(14) ?
    O4 C7 C5 . . 116.49(15) ?
    O3 C7 C5 . . 115.66(13) ?
    O6 C13 O5 . . 126.46(16) ?
    O6 C13 C8 . . 118.82(15) ?
    O5 C13 C8 . . 114.70(14) ?
    C10 C11 C12 . . 118.33(16) ?
    C10 C11 H11 . . 120.8 ?
    C12 C11 H11 . . 120.8 ?
    C2 C3 C4 . . 119.85(14) ?
    C2 C3 H3 . . 120.1 ?
    C4 C3 H3 . . 120.1 ?
    C5 C4 C3 . . 118.40(14) ?
    C5 C4 H4 . . 120.8 ?
    C3 C4 H4 . . 120.8 ?
    C10 C9 C8 . . 118.51(16) ?
    C10 C9 H9 . . 120.7 ?
    C8 C9 H9 . . 120.7 ?
    C11 C10 C9 . . 120.30(16) ?
    C11 C10 H10 . . 119.9 ?
    C9 C10 H10 . . 119.9 ?
    C40 N5 C28 . . 122.46(12) ?
    C40 N5 H5A . . 118.8 ?
    C28 N5 H5A . . 118.8 ?
    N5 C28 C29 . . 119.30(12) ?
    N5 C28 C33 . . 120.36(13) ?
    C29 C28 C33 . . 120.34(13) ?
    C40 C35 C36 . . 117.82(15) ?
    C40 C35 C34 . . 118.93(14) ?
    C36 C35 C34 . . 123.22(14) ?
    C34 N6 H6A . . 120 ?
    C34 N6 H6B . . 120 ?
    H6A N6 H6B . . 120 ?
    H11A O11 H11B . . 105(2) ?
    C28 C33 C32 . . 117.75(14) ?
    C28 C33 C34 . . 118.85(13) ?
    C32 C33 C34 . . 123.40(13) ?
    C30 C29 C28 . . 120.01(14) ?
    C30 C29 H29 . . 120 ?
    C28 C29 H29 . . 120 ?
    C31 C32 C33 . . 121.01(14) ?
    C31 C32 H32 . . 119.5 ?
    C33 C32 H32 . . 119.5 ?
    N5 C40 C39 . . 119.33(13) ?
    N5 C40 C35 . . 120.47(13) ?
    C39 C40 C35 . . 120.20(14) ?
    C38 C39 C40 . . 119.78(16) ?
    C38 C39 H39 . . 120.1 ?
    C40 C39 H39 . . 120.1 ?
    C32 C31 C30 . . 120.49(15) ?
    C32 C31 H31 . . 119.8 ?
    C30 C31 H31 . . 119.8 ?
    C29 C30 C31 . . 120.39(15) ?
    C29 C30 H30 . . 119.8 ?
    C31 C30 H30 . . 119.8 ?
    N6 C34 C35 . . 121.08(15) ?
    N6 C34 C33 . . 120.02(15) ?
    C35 C34 C33 . . 118.90(13) ?
    C36 C37 C38 . . 120.31(17) ?
    C36 C37 H37 . . 119.8 ?
    C38 C37 H37 . . 119.8 ?
    C37 C36 C35 . . 121.13(16) ?
    C37 C36 H36 . . 119.4 ?
    C35 C36 H36 . . 119.4 ?
    C39 C38 C37 . . 120.76(17) ?
    C39 C38 H38 . . 119.6 ?
    C37 C38 H38 . . 119.6 ?
    N3 C27 C26 . . 119.00(14) ?
    N3 C27 C22 . . 120.76(13) ?
    C26 C27 C22 . . 120.24(15) ?
    C15 N3 C27 . . 122.52(12) ?
    C15 N3 H3A . . 118.7 ?
    C27 N3 H3A . . 118.7 ?
    C21 N4 H4B . . 120 ?
    C21 N4 H4A . . 120 ?
    H4B N4 H4A . . 120 ?
    C24 C23 C22 . . 120.64(16) ?
    C24 C23 H23 . . 119.7 ?
    C22 C23 H23 . . 119.7 ?
    N4 C21 C20 . . 119.76(13) ?
    N4 C21 C22 . . 121.71(13) ?
    C20 C21 C22 . . 118.53(12) ?
    C15 C20 C19 . . 118.30(13) ?
    C15 C20 C21 . . 119.08(13) ?
    C19 C20 C21 . . 122.49(13) ?
    N3 C15 C20 . . 120.40(14) ?
    N3 C15 C16 . . 119.69(14) ?
    C20 C15 C16 . . 119.90(15) ?
    C27 C22 C23 . . 118.21(13) ?
    C27 C22 C21 . . 118.51(13) ?
    C23 C22 C21 . . 123.27(13) ?
    C18 C19 C20 . . 120.83(15) ?
    C18 C19 H19 . . 119.6 ?
    C20 C19 H19 . . 119.6 ?
    C23 C24 C25 . . 120.27(17) ?
    C23 C24 H24 . . 119.9 ?
    C25 C24 H24 . . 119.9 ?
    C26 C25 C24 . . 120.93(15) ?
    C26 C25 H25 . . 119.5 ?
    C24 C25 H25 . . 119.5 ?
    C25 C26 C27 . . 119.70(16) ?
    C25 C26 H26 . . 120.1 ?
    C27 C26 H26 . . 120.1 ?
    C19 C18 C17 . . 120.14(17) ?
    C19 C18 H18 . . 119.9 ?
    C17 C18 H18 . . 119.9 ?
    C16 C17 C18 . . 120.86(16) ?
    C16 C17 H17 . . 119.6 ?
    C18 C17 H17 . . 119.6 ?
    C17 C16 C15 . . 119.84(16) ?
    C17 C16 H16 . . 120.1 ?
    C15 C16 H16 . . 120.1 ?
    H9A O9 H9B . . 110(2) ?
    H10B O10 H10A . . 102(2) ?
loop_
    _geom_torsion_atom_site_label_1
    _geom_torsion_atom_site_label_2
    _geom_torsion_atom_site_label_3
    _geom_torsion_atom_site_label_4
    _geom_torsion_site_symmetry_1
    _geom_torsion_site_symmetry_2
    _geom_torsion_site_symmetry_3
    _geom_torsion_site_symmetry_4
    _geom_torsion
    _geom_torsion_publ_flag
    N2 Zn1 N1 C5 . . . . 116.6(3) ?
    O5 Zn1 N1 C5 . . . . -97.47(10) ?
    O3 Zn1 N1 C5 . . . . -6.56(9) ?
    O7 Zn1 N1 C5 . . . . 81.49(10) ?
    O1 Zn1 N1 C5 . . . . 175.03(10) ?
    N2 Zn1 N1 C1 . . . . -57.0(3) ?
    O5 Zn1 N1 C1 . . . . 88.95(10) ?
    O3 Zn1 N1 C1 . . . . 179.86(11) ?
    O7 Zn1 N1 C1 . . . . -92.09(10) ?
    O1 Zn1 N1 C1 . . . . 1.45(10) ?
    N1 Zn1 N2 C8 . . . . 143.5(2) ?
    O5 Zn1 N2 C8 . . . . -4.29(11) ?
    O3 Zn1 N2 C8 . . . . -96.02(11) ?
    O7 Zn1 N2 C8 . . . . 179.67(12) ?
    O1 Zn1 N2 C8 . . . . 87.09(11) ?
    N1 Zn1 N2 C12 . . . . -36.3(3) ?
    O5 Zn1 N2 C12 . . . . 175.94(12) ?
    O3 Zn1 N2 C12 . . . . 84.21(11) ?
    O7 Zn1 N2 C12 . . . . -0.10(11) ?
    O1 Zn1 N2 C12 . . . . -92.68(11) ?
    N2 Zn1 O1 C6 . . . . 174.45(11) ?
    N1 Zn1 O1 C6 . . . . 3.84(11) ?
    O5 Zn1 O1 C6 . . . . -107.54(12) ?
    O3 Zn1 O1 C6 . . . . 0.61(18) ?
    O7 Zn1 O1 C6 . . . . 98.19(12) ?
    N2 Zn1 O7 C14 . . . . 0.37(11) ?
    N1 Zn1 O7 C14 . . . . 173.94(11) ?
    O5 Zn1 O7 C14 . . . . -8.18(19) ?
    O3 Zn1 O7 C14 . . . . -109.16(12) ?
    O1 Zn1 O7 C14 . . . . 99.19(12) ?
    N2 Zn1 O3 C7 . . . . -166.74(11) ?
    N1 Zn1 O3 C7 . . . . 3.66(11) ?
    O5 Zn1 O3 C7 . . . . 114.47(11) ?
    O7 Zn1 O3 C7 . . . . -92.12(11) ?
    O1 Zn1 O3 C7 . . . . 6.85(17) ?
    N2 Zn1 O5 C13 . . . . 4.95(12) ?
    N1 Zn1 O5 C13 . . . . -168.84(12) ?
    O3 Zn1 O5 C13 . . . . 112.94(13) ?
    O7 Zn1 O5 C13 . . . . 13.4(2) ?
    O1 Zn1 O5 C13 . . . . -94.27(13) ?
    Zn1 O1 C6 O2 . . . . 172.37(13) ?
    Zn1 O1 C6 C1 . . . . -7.72(16) ?
    C1 N1 C5 C4 . . . . 0.7(2) ?
    Zn1 N1 C5 C4 . . . . -172.91(11) ?
    C1 N1 C5 C7 . . . . -178.13(12) ?
    Zn1 N1 C5 C7 . . . . 8.29(15) ?
    Zn1 O7 C14 O8 . . . . 178.80(13) ?
    Zn1 O7 C14 C12 . . . . -0.54(17) ?
    C5 N1 C1 C2 . . . . -0.41(19) ?
    Zn1 N1 C1 C2 . . . . 172.94(10) ?
    C5 N1 C1 C6 . . . . -178.99(11) ?
    Zn1 N1 C1 C6 . . . . -5.63(15) ?
    O2 C6 C1 N1 . . . . -171.15(13) ?
    O1 C6 C1 N1 . . . . 8.94(18) ?
    O2 C6 C1 C2 . . . . 10.4(2) ?
    O1 C6 C1 C2 . . . . -169.56(14) ?
    N1 C1 C2 C3 . . . . -0.3(2) ?
    C6 C1 C2 C3 . . . . 178.07(13) ?
    C8 N2 C12 C11 . . . . 0.9(2) ?
    Zn1 N2 C12 C11 . . . . -179.33(12) ?
    C8 N2 C12 C14 . . . . -179.89(13) ?
    Zn1 N2 C12 C14 . . . . -0.14(16) ?
    O8 C14 C12 N2 . . . . -178.93(14) ?
    O7 C14 C12 N2 . . . . 0.47(19) ?
    O8 C14 C12 C11 . . . . 0.2(2) ?
    O7 C14 C12 C11 . . . . 179.61(15) ?
    C12 N2 C8 C9 . . . . 1.1(2) ?
    Zn1 N2 C8 C9 . . . . -178.67(12) ?
    C12 N2 C8 C13 . . . . -176.99(13) ?
    Zn1 N2 C8 C13 . . . . 3.25(17) ?
    Zn1 O3 C7 O4 . . . . -178.96(15) ?
    Zn1 O3 C7 C5 . . . . -0.54(17) ?
    N1 C5 C7 O4 . . . . 173.70(14) ?
    C4 C5 C7 O4 . . . . -5.1(2) ?
    N1 C5 C7 O3 . . . . -4.91(19) ?
    C4 C5 C7 O3 . . . . 176.33(14) ?
    Zn1 O5 C13 O6 . . . . 177.06(14) ?
    Zn1 O5 C13 C8 . . . . -4.65(18) ?
    N2 C8 C13 O6 . . . . 179.52(15) ?
    C9 C8 C13 O6 . . . . 1.6(3) ?
    N2 C8 C13 O5 . . . . 1.1(2) ?
    C9 C8 C13 O5 . . . . -176.85(16) ?
    N2 C12 C11 C10 . . . . -1.9(2) ?
    C14 C12 C11 C10 . . . . 179.04(15) ?
    C1 C2 C3 C4 . . . . 0.8(2) ?
    N1 C5 C4 C3 . . . . -0.2(2) ?
    C7 C5 C4 C3 . . . . 178.49(14) ?
    C2 C3 C4 C5 . . . . -0.5(2) ?
    N2 C8 C9 C10 . . . . -2.0(3) ?
    C13 C8 C9 C10 . . . . 175.78(16) ?
    C12 C11 C10 C9 . . . . 0.9(3) ?
    C8 C9 C10 C11 . . . . 1.0(3) ?
    C40 N5 C28 C29 . . . . 179.43(13) ?
    C40 N5 C28 C33 . . . . -0.5(2) ?
    N5 C28 C33 C32 . . . . -179.70(13) ?
    C29 C28 C33 C32 . . . . 0.3(2) ?
    N5 C28 C33 C34 . . . . 0.0(2) ?
    C29 C28 C33 C34 . . . . -179.92(13) ?
    N5 C28 C29 C30 . . . . 179.90(15) ?
    C33 C28 C29 C30 . . . . -0.1(2) ?
    C28 C33 C32 C31 . . . . 0.3(2) ?
    C34 C33 C32 C31 . . . . -179.37(15) ?
    C28 N5 C40 C39 . . . . 179.49(14) ?
    C28 N5 C40 C35 . . . . -0.2(2) ?
    C36 C35 C40 N5 . . . . 179.45(15) ?
    C34 C35 C40 N5 . . . . 1.4(2) ?
    C36 C35 C40 C39 . . . . -0.2(2) ?
    C34 C35 C40 C39 . . . . -178.29(14) ?
    N5 C40 C39 C38 . . . . -179.20(15) ?
    C35 C40 C39 C38 . . . . 0.5(2) ?
    C33 C32 C31 C30 . . . . -1.2(3) ?
    C28 C29 C30 C31 . . . . -0.7(3) ?
    C32 C31 C30 C29 . . . . 1.4(3) ?
    C40 C35 C34 N6 . . . . 177.36(14) ?
    C36 C35 C34 N6 . . . . -0.6(2) ?
    C40 C35 C34 C33 . . . . -1.8(2) ?
    C36 C35 C34 C33 . . . . -179.79(15) ?
    C28 C33 C34 N6 . . . . -178.06(14) ?
    C32 C33 C34 N6 . . . . 1.7(2) ?
    C28 C33 C34 C35 . . . . 1.2(2) ?
    C32 C33 C34 C35 . . . . -179.13(14) ?
    C38 C37 C36 C35 . . . . 0.7(3) ?
    C40 C35 C36 C37 . . . . -0.3(3) ?
    C34 C35 C36 C37 . . . . 177.63(17) ?
    C40 C39 C38 C37 . . . . -0.2(3) ?
    C36 C37 C38 C39 . . . . -0.4(3) ?
    C26 C27 N3 C15 . . . . -176.61(14) ?
    C22 C27 N3 C15 . . . . 3.1(2) ?
    N4 C21 C20 C15 . . . . -176.62(14) ?
    C22 C21 C20 C15 . . . . 4.3(2) ?
    N4 C21 C20 C19 . . . . 7.6(2) ?
    C22 C21 C20 C19 . . . . -171.54(13) ?
    C27 N3 C15 C20 . . . . -2.7(2) ?
    C27 N3 C15 C16 . . . . 176.26(14) ?
    C19 C20 C15 N3 . . . . 174.83(14) ?
    C21 C20 C15 N3 . . . . -1.1(2) ?
    C19 C20 C15 C16 . . . . -4.1(2) ?
    C21 C20 C15 C16 . . . . 179.95(14) ?
    N3 C27 C22 C23 . . . . 179.63(13) ?
    C26 C27 C22 C23 . . . . -0.6(2) ?
    N3 C27 C22 C21 . . . . 0.2(2) ?
    C26 C27 C22 C21 . . . . 179.93(13) ?
    C24 C23 C22 C27 . . . . 1.3(2) ?
    C24 C23 C22 C21 . . . . -179.26(15) ?
    N4 C21 C22 C27 . . . . 177.11(13) ?
    C20 C21 C22 C27 . . . . -3.8(2) ?
    N4 C21 C22 C23 . . . . -2.3(2) ?
    C20 C21 C22 C23 . . . . 176.81(13) ?
    C15 C20 C19 C18 . . . . 2.5(2) ?
    C21 C20 C19 C18 . . . . 178.36(15) ?
    C22 C23 C24 C25 . . . . -0.9(3) ?
    C23 C24 C25 C26 . . . . -0.3(3) ?
    C24 C25 C26 C27 . . . . 1.0(2) ?
    N3 C27 C26 C25 . . . . 179.23(14) ?
    C22 C27 C26 C25 . . . . -0.5(2) ?
    C20 C19 C18 C17 . . . . 0.6(3) ?
    C19 C18 C17 C16 . . . . -2.2(3) ?
    C18 C17 C16 C15 . . . . 0.6(3) ?
    N3 C15 C16 C17 . . . . -176.35(16) ?
    C20 C15 C16 C17 . . . . 2.6(2) ?
loop_
    _geom_hbond_atom_site_label_D
    _geom_hbond_atom_site_label_H
    _geom_hbond_atom_site_label_A
    _geom_hbond_site_symmetry_A
    _geom_hbond_distance_DH
    _geom_hbond_distance_HA
    _geom_hbond_distance_DA
    _geom_hbond_angle_DHA
    _geom_hbond_publ_flag
    N3 H3A O9 . 0.86 1.89 2.7013(18) 157 yes
    N4 H4A O8 1_544 0.86 1.98 2.8005(18) 160 yes
    N4 H4B O3 2_665 0.86 2.21 2.9589(19) 145 yes
    N5 H5A O4 . 0.86 1.88 2.7351(19) 174 yes
    N6 H6A O2 1_454 0.86 2.21 2.9763(18) 148 yes
    N6 H6B O11 . 0.86 2.10 2.899(2) 154 yes
    O9 H9A O8 2_666 0.93(3) 1.85(3) 2.768(2) 170(2) yes
    O9 H9B O10 . 0.89(2) 1.86(2) 2.745(2) 173(2) yes
    O10 H10A O2 2_766 0.94(2) 1.91(2) 2.838(2) 174.6(17) yes
    O10 H10B O2 . 0.95(3) 1.91(3) 2.830(2) 161(2) yes
    O11 H11A O6 2_675 0.90(3) 1.93(3) 2.825(2) 176(3) yes
    O11 H11B O1 1_454 0.90(2) 1.99(2) 2.8869(19) 174(2) yes
