# Supplementary material for: Bis(9-amino­acridinium) bis­(pyridine-2,6-dicarboxyl­ato)zincate(II) trihydrate
Source: Acta Crystallogr Sect E Struct Rep Online. 2012 Mar 3;68(Pt 4):m355–6. doi: 10.1107/S1600536812005764 (PMC3343781; doi:10.1107/S1600536812005764)
Supplement: Supplementary file 2 [file e-68-0m355-Isup2.hkl]

#
# h,k,l, Fc-squared, Fo-squared, sigma(Fo-squared) and status flag
#
data_I
_shelx_title ' proba3 in P-1'
_shelx_refln_list_code          4
_shelx_F_calc_maximum      235.29
_exptl_crystal_F_000       868.00
_reflns_d_resolution_high  0.7949
 
loop_
 _symmetry_equiv_pos_as_xyz
 'x, y, z'
 '-x, -y, -z'
 
_cell_length_a    10.8763
_cell_length_b    13.3802
_cell_length_c    13.9920
_cell_angle_alpha 102.359
_cell_angle_beta  103.585
_cell_angle_gamma 105.137
 
_shelx_F_squared_multiplier     1.000
 
loop_
 _refln_index_h
 _refln_index_k
 _refln_index_l
 _refln_F_squared_calc
 _refln_F_squared_meas
 _refln_F_squared_sigma
 _refln_observed_status
   1   0   0     4844.03     4752.73     28.72 o
   2   0   0     1804.66     1710.67     24.92 o
   3   0   0        2.62        1.12      1.57 o
   4   0   0     3115.30     3278.14     37.90 o
   5   0   0       56.96       51.36      5.51 o
   6   0   0       14.14       14.04      6.61 o
   7   0   0        5.47       11.20      4.68 o
   8   0   0       33.64       24.16      3.51 o
   9   0   0       44.04       38.15      3.84 o
  10   0   0      168.04      164.22      7.31 o
  11   0   0       66.26       67.89      3.71 o
  12   0   0       13.02       12.52      1.55 o
 -12   1   0       34.28       32.47      1.60 o
 -11   1   0        4.63        7.93      1.87 o
 -10   1   0       95.86      114.07      8.24 o
  -9   1   0      255.28      250.23     12.60 o
  -8   1   0      857.06      812.21     37.78 o
  -7   1   0       89.42       89.70     12.58 o
  -6   1   0     1491.16     1680.06     39.18 o
  -5   1   0     1764.35     1811.93     30.72 o
  -4   1   0      233.40      230.86      9.43 o
  -3   1   0      182.15      166.97      6.61 o
  -2   1   0     8681.40     7941.94     55.72 o
  -1   1   0      135.75      109.69      4.69 o
   0   1   0       85.77       95.03      2.32 o
   1   1   0     1490.40     1549.40      8.82 o
   2   1   0     1306.29     1274.64     27.45 o
   3   1   0    10164.14    10742.91    227.70 o
   4   1   0     2368.77     2485.95     34.65 o
   5   1   0       66.41       79.42      7.04 o
   6   1   0      306.41      266.15     14.32 o
   7   1   0       49.04       52.06     10.48 o
   8   1   0       77.55       70.53      7.37 o
   9   1   0       25.97       22.86      3.17 o
  10   1   0      337.22      352.27     10.86 o
  11   1   0       23.83       25.62      1.88 o
  12   1   0        8.16        6.40      0.79 o
 -13   2   0        0.09        0.19      0.37 o
 -12   2   0       13.36       13.49      1.13 o
 -11   2   0       11.79       13.07      2.27 o
 -10   2   0       80.00       76.41      6.01 o
  -8   2   0      108.71       81.31     12.76 o
  -7   2   0        1.01        9.75      4.27 o
  -6   2   0      792.41      832.47     34.46 o
  -5   2   0       65.16       52.52      4.63 o
  -4   2   0      878.29      848.69      9.31 o
  -3   2   0      515.53      500.15      5.62 o
  -2   2   0     1517.10     1542.00     25.46 o
  -1   2   0     1020.34     1108.26     23.70 o
   0   2   0       19.76       20.58      1.27 o
   1   2   0      950.12      915.16     10.84 o
   2   2   0     3019.85     3045.79     29.97 o
   3   2   0     1181.51     1123.86     20.30 o
   4   2   0      125.08      183.74      9.69 o
   5   2   0     1405.59     1560.50     63.31 o
   6   2   0        0.27       -9.61      4.81 o
   7   2   0     1170.20     1215.37     16.47 o
   8   2   0       74.26       71.51      7.90 o
   9   2   0       51.81       47.79      4.39 o
  10   2   0        1.59        2.78      2.64 o
  11   2   0        1.57        3.05      0.63 o
 -13   3   0        0.22        0.53      0.38 o
 -12   3   0       41.94       43.76      2.09 o
 -11   3   0        3.28        3.95      1.16 o
 -10   3   0       59.81       53.61      4.92 o
  -9   3   0      256.69      284.21     10.27 o
  -8   3   0      341.75      364.41     28.36 o
  -7   3   0        6.62        2.65      3.30 o
  -6   3   0      641.95      556.76     28.94 o
  -5   3   0      563.48      509.20     24.64 o
  -4   3   0        6.21        6.80      2.71 o
  -3   3   0      500.18      422.08     16.71 o
  -2   3   0     3021.38     2950.15     18.38 o
  -1   3   0        1.65        1.49      0.54 o
   0   3   0       81.26       77.90      2.98 o
   1   3   0        4.01        8.62      0.77 o
   2   3   0      945.27      903.76     11.46 o
   4   3   0      437.60      484.93     31.05 o
   5   3   0      247.88      307.20     26.84 o
   6   3   0      587.87      559.68     39.13 o
   7   3   0       55.89       60.98      3.76 o
   8   3   0        3.98        1.61      1.48 o
   9   3   0      131.70      141.61      8.50 o
  10   3   0        0.29        0.26      0.82 o
  11   3   0        0.70        0.55      0.45 o
 -13   4   0        4.80        4.08      0.59 o
 -12   4   0       11.08       11.60      1.08 o
 -11   4   0       50.17       55.21      3.42 o
 -10   4   0       22.03       15.45      2.63 o
  -9   4   0      232.92      244.77      9.31 o
  -8   4   0      176.74      182.76     19.87 o
  -7   4   0      863.96      955.44     42.92 o
  -6   4   0       42.59       27.37      6.64 o
  -5   4   0     1100.36     1250.47     39.07 o
  -4   4   0       17.50       14.40      3.91 o
  -3   4   0     1289.96     1275.56     30.01 o
  -2   4   0      802.78      764.32     25.86 o
  -1   4   0      444.29      521.41      8.00 o
   0   4   0     1531.91     1443.12     22.21 o
   1   4   0     2396.56     2329.76     25.99 o
   2   4   0      519.55      475.01     17.67 o
   3   4   0     3583.94     3614.91     84.35 o
   4   4   0      969.95     1043.02     49.89 o
   5   4   0        9.80       11.15      5.78 o
   6   4   0      361.31      355.64     10.47 o
   7   4   0     1033.31     1038.17     31.44 o
   8   4   0      141.97      153.70     12.12 o
   9   4   0       40.58       36.63      5.23 o
  10   4   0       40.35       42.28      4.24 o
  11   4   0       14.71       14.63      1.50 o
 -13   5   0       61.42       49.89      2.33 o
 -12   5   0       67.47       70.94      3.51 o
 -11   5   0       17.21       17.72      1.60 o
 -10   5   0      287.70      305.62      8.39 o
  -9   5   0      415.21      421.32     12.83 o
  -8   5   0        1.27        7.35      4.18 o
  -7   5   0       10.49       14.48      3.90 o
  -6   5   0     2009.34     2131.08     59.35 o
  -5   5   0     2723.57     2854.39     60.96 o
  -4   5   0      112.45      140.22     12.06 o
  -3   5   0      530.42      459.51     18.77 o
  -2   5   0     4028.72     3896.03     33.77 o
  -1   5   0      664.86      619.55     11.84 o
   0   5   0      165.56      164.06      5.47 o
   1   5   0     5805.32     6087.09     34.21 o
   2   5   0       46.05       48.78      4.79 o
   3   5   0      354.03      358.14     29.48 o
   4   5   0      590.06      537.98     39.12 o
   5   5   0     1246.68     1238.79     63.34 o
   6   5   0      439.56      449.27     12.65 o
   7   5   0       27.19       31.54      5.80 o
   8   5   0      227.98      240.82     14.98 o
   9   5   0        1.12        1.32      0.73 o
  10   5   0        2.56        1.35      0.97 o
 -13   6   0        1.00        1.03      0.44 o
 -12   6   0       65.18       64.34      3.30 o
 -11   6   0      155.20      175.92      6.37 o
 -10   6   0      379.50      386.96     10.04 o
  -9   6   0      134.85      129.61      8.27 o
  -8   6   0      924.69     1029.10     20.07 o
  -7   6   0       32.03       24.79      4.88 o
  -6   6   0      357.42      351.40     24.17 o
  -5   6   0     2356.03     2708.94     61.10 o
  -4   6   0      939.31     1045.38     33.81 o
  -3   6   0      872.91     1131.78     25.32 o
  -2   6   0       39.58       49.43      3.13 o
  -1   6   0     5094.60     5286.80     54.07 o
   0   6   0    10411.20    10283.16     78.13 o
   1   6   0     1405.77     1477.90     35.68 o
   2   6   0      518.26      516.67     34.92 o
   3   6   0      193.56      199.83     24.20 o
   4   6   0     1359.59     1494.77     69.91 o
   5   6   0      416.65      393.55     14.81 o
   6   6   0       29.08       29.38      3.47 o
   7   6   0        6.50        6.75      2.71 o
   8   6   0        6.62        3.31      1.08 o
   9   6   0       27.61       26.82      3.19 o
  10   6   0        4.74        4.99      0.70 o
 -13   7   0        0.22       -0.17      0.34 o
 -12   7   0       13.69       14.95      1.60 o
 -11   7   0       10.99       12.73      1.74 o
 -10   7   0       43.62       48.20      3.53 o
  -9   7   0       22.80       17.08      2.12 o
  -8   7   0       42.47       48.67      3.37 o
  -7   7   0       82.94       84.63      4.89 o
  -6   7   0      210.24      170.51     15.18 o
  -5   7   0      641.26      592.69     23.53 o
  -4   7   0      188.28      221.49     12.05 o
  -3   7   0     1075.67     1143.25     20.34 o
  -2   7   0     1880.61     2012.19     87.47 o
  -1   7   0       19.48       42.17      5.38 o
   0   7   0       79.10       67.06      7.03 o
   1   7   0     1612.36     1560.54     81.50 o
   2   7   0      615.06      593.04     40.92 o
   3   7   0       37.72       28.64     10.12 o
   4   7   0       37.76       41.89      3.04 o
   5   7   0       38.61       37.01      3.98 o
   6   7   0       26.47       24.88      3.30 o
   7   7   0       18.50       20.49      2.90 o
   8   7   0       75.97       78.10      4.54 o
   9   7   0        2.38        3.06      1.12 o
 -13   8   0        0.51        0.22      0.33 o
 -12   8   0       61.73       61.54      4.27 o
 -11   8   0        1.67        1.43      0.71 o
 -10   8   0      190.81      191.72      6.80 o
  -9   8   0      170.11      170.72      6.52 o
  -8   8   0        7.81        8.56      1.28 o
  -7   8   0      394.86      376.80      8.78 o
  -6   8   0       14.86       14.88      3.90 o
  -5   8   0       87.84       86.14      8.59 o
  -4   8   0     1375.92     1411.96     31.91 o
  -3   8   0       91.94       64.97     10.73 o
  -2   8   0      704.96      728.63     34.52 o
  -1   8   0      146.55      116.99     11.39 o
   0   8   0       26.98       13.98      3.58 o
   1   8   0       69.00       60.99     12.97 o
   2   8   0       23.11       27.00      9.16 o
   3   8   0        0.87        0.07      0.99 o
   4   8   0      123.05      124.60      5.61 o
   5   8   0       44.63       40.01      4.08 o
   6   8   0       17.44       19.12      2.23 o
   7   8   0       64.22       63.30      4.58 o
   8   8   0        4.09        3.76      0.90 o
 -12   9   0        2.47        2.95      0.66 o
 -11   9   0        4.18        5.80      1.63 o
 -10   9   0       63.41       61.46      5.37 o
  -9   9   0        1.76        3.16      1.03 o
  -8   9   0      414.90      421.59     14.24 o
  -7   9   0      602.02      573.93     17.03 o
  -6   9   0      144.90      137.04      6.87 o
  -5   9   0      281.87      227.60     22.82 o
  -4   9   0       74.19       73.84     12.57 o
  -3   9   0      610.68      579.45     34.46 o
  -2   9   0     1632.74     1641.16     56.11 o
  -1   9   0        6.66        1.81      2.02 o
   0   9   0       68.65       75.07     13.86 o
   1   9   0      325.58      320.82     12.06 o
   2   9   0      606.75      611.34     21.39 o
   3   9   0        4.28        4.07      0.95 o
   4   9   0      484.61      489.44     11.10 o
   5   9   0      554.61      581.81     14.83 o
   6   9   0      141.49      146.27     10.04 o
   7   9   0       12.67       12.60      2.39 o
   8   9   0       34.58       30.77      2.73 o
 -12  10   0        2.45        3.93      1.07 o
 -11  10   0       56.79       56.59      4.58 o
 -10  10   0       67.96       74.65      4.07 o
  -9  10   0      199.37      184.88      9.34 o
  -8  10   0      692.48      707.97     13.35 o
  -7  10   0     1187.45     1125.54     37.03 o
  -6  10   0       24.40       25.75      3.85 o
  -5  10   0     1365.61     1321.08     22.98 o
  -4  10   0     3283.08     3199.24     56.29 o
  -3  10   0      298.02      314.65     11.89 o
  -2  10   0       28.71       26.90      5.26 o
  -1  10   0      107.05       86.31      7.21 o
   0  10   0       43.33       32.89      4.40 o
   1  10   0        5.54        7.61      1.53 o
   2  10   0       22.95       30.09      4.71 o
   3  10   0      491.44      520.07     13.91 o
   4  10   0      135.32      126.96      6.94 o
   5  10   0      139.13      137.40      6.84 o
   6  10   0       51.03       43.89      4.93 o
   7  10   0       63.99       52.91      2.61 o
 -12  11   0       28.58       27.45      2.21 o
 -11  11   0       10.76        6.73      1.45 o
 -10  11   0       55.23       58.72      4.92 o
  -9  11   0      504.11      503.50     15.50 o
  -8  11   0        3.82        3.52      1.77 o
  -7  11   0      294.84      260.13     11.70 o
  -6  11   0       44.07       29.86      3.93 o
  -5  11   0       56.90       47.52      4.96 o
  -4  11   0      307.35      289.26      8.40 o
  -3  11   0      914.73      966.46     21.09 o
  -2  11   0      101.81      104.98      5.63 o
  -1  11   0        0.38        2.98      3.55 o
   0  11   0        0.22       -2.15      1.17 o
   1  11   0        4.41        5.62      1.52 o
   2  11   0      292.40      286.15      8.64 o
   3  11   0        0.45        0.71      0.99 o
   4  11   0      170.01      185.03      7.89 o
   5  11   0      193.88      188.53     10.34 o
   6  11   0        6.52        4.85      1.06 o
 -11  12   0       20.70       17.18      2.02 o
 -10  12   0        4.78        6.39      1.59 o
  -9  12   0      243.79      248.06     10.14 o
  -8  12   0      156.15      158.25      8.65 o
  -7  12   0        5.74        2.10      1.17 o
  -6  12   0        0.09        0.77      0.54 o
  -5  12   0      170.82      141.05      6.28 o
  -4  12   0      614.40      632.16     19.25 o
  -3  12   0      442.40      467.62     10.88 o
  -2  12   0       16.88       18.86      2.19 o
  -1  12   0        2.01        3.46      1.57 o
   0  12   0       12.28        9.80      1.52 o
   1  12   0        1.50        1.07      0.99 o
   2  12   0      115.89      110.92      5.04 o
   3  12   0      456.89      506.42      9.90 o
   4  12   0       15.57       14.28      1.91 o
   5  12   0       36.79       37.93      3.56 o
 -11  13   0        3.32        1.70      0.59 o
 -10  13   0        0.71        0.49      0.41 o
  -9  13   0       19.93       19.44      2.42 o
  -8  13   0      102.58       92.90      6.98 o
  -7  13   0       27.11       26.34      2.53 o
  -6  13   0      192.39      180.74      8.14 o
  -5  13   0       81.66       79.56      6.59 o
  -4  13   0       58.40       60.02      3.81 o
  -3  13   0       89.95      100.40      6.08 o
  -2  13   0      468.00      488.11     16.48 o
  -1  13   0       22.09       19.42      2.47 o
   0  13   0      118.14      119.18      6.01 o
   1  13   0      152.31      131.20      5.08 o
   2  13   0       14.60       12.32      1.49 o
   3  13   0       59.00       54.31      5.34 o
   4  13   0       82.56       76.39      4.54 o
 -10  14   0        2.00        1.37      0.53 o
  -9  14   0        0.07       -0.11      0.50 o
  -8  14   0       16.82       18.36      2.60 o
  -7  14   0      208.11      206.92      6.06 o
  -6  14   0       22.83       23.89      2.15 o
  -5  14   0      460.99      488.64      9.79 o
  -4  14   0      263.22      273.76      7.28 o
  -3  14   0      314.33      315.59     12.22 o
  -2  14   0       43.48       42.82      3.32 o
  -1  14   0      111.95      105.49      7.45 o
   0  14   0       58.79       54.75      2.84 o
   1  14   0        3.01        3.28      0.72 o
   2  14   0       79.08       73.85     10.81 o
  -8  15   0        4.97        4.51      0.65 o
  -7  15   0       25.14       17.90      1.44 o
  -6  15   0      167.11      170.33      5.72 o
  -5  15   0       41.56       43.44      3.84 o
  -4  15   0       45.06       42.70      2.85 o
  -3  15   0       93.82       91.52      3.34 o
  -2  15   0       73.27       76.18      3.76 o
  -1  15   0       12.86       12.61      1.49 o
   0  15   0       46.82       51.95      2.67 o
  -6  16   0       16.68       14.68      1.61 o
  -5  16   0      153.01      136.09      8.63 o
  -4  16   0      102.80      102.43      4.76 o
  -3  16   0        9.81        9.00      1.41 o
  -2  16   0       32.42       34.21      2.51 o
   2 -16   1        4.56        5.69      1.17 o
   3 -16   1        0.95        1.10      0.51 o
   4 -16   1       41.08       35.26      2.81 o
   5 -16   1      129.96      110.51     11.84 o
   6 -16   1       92.25       98.16      4.52 o
   7 -16   1        0.01       -0.26      0.36 o
  -1 -15   1       40.24       38.97      2.95 o
   0 -15   1       51.34       57.40      2.97 o
   1 -15   1       21.97       20.90      1.91 o
   2 -15   1      121.94      127.16      4.89 o
   3 -15   1      166.51      176.80      5.96 o
   4 -15   1      291.23      315.73      8.85 o
   5 -15   1       59.06       58.60      4.70 o
   6 -15   1       47.39       52.37      4.28 o
   7 -15   1      160.09      142.93     14.39 o
   8 -15   1       13.57       13.50      1.85 o
   9 -15   1       77.46       74.86      3.52 o
  -3 -14   1       33.68       30.19      2.72 o
  -2 -14   1       19.58       20.25      1.97 o
  -1 -14   1        4.28        4.19      0.87 o
   0 -14   1        1.26        1.23      0.81 o
   1 -14   1      476.75      442.17     11.00 o
   2 -14   1      167.96      183.48     10.48 o
   3 -14   1       85.89       71.95      6.06 o
   4 -14   1        8.40        8.57      1.36 o
   5 -14   1      487.67      502.30     10.14 o
   6 -14   1      259.31      273.75      7.23 o
   7 -14   1       61.50       66.07      5.34 o
   8 -14   1      121.76      115.34      6.50 o
   9 -14   1        0.26        0.15      0.69 o
  10 -14   1       15.45       10.10      1.37 o
  -4 -13   1        7.88        6.91      1.69 o
  -3 -13   1       55.93       57.18      3.75 o
  -2 -13   1        6.34        3.74      0.96 o
  -1 -13   1      127.89      110.27      4.79 o
   0 -13   1      106.25       95.76      5.54 o
   1 -13   1        0.06        0.36      0.92 o
   2 -13   1        5.31        4.92      1.99 o
   3 -13   1      557.01      567.46     11.79 o
   4 -13   1       42.39       57.27      3.70 o
   5 -13   1       30.44       21.82      3.68 o
   6 -13   1      133.97      140.39      8.28 o
   7 -13   1      248.16      227.37      7.30 o
   8 -13   1        6.04        5.44      1.33 o
   9 -13   1       18.98       11.73      2.60 o
  10 -13   1        3.83        3.99      0.93 o
  11 -13   1       50.87       49.41      2.84 o
  -5 -12   1        6.28        3.38      1.54 o
  -4 -12   1        0.13        0.56      0.79 o
  -3 -12   1      267.18      275.36      7.63 o
  -2 -12   1      343.56      345.29      9.04 o
  -1 -12   1       25.62       23.05      2.95 o
   0 -12   1        0.65        2.01      0.93 o
   1 -12   1      686.35      731.63     15.23 o
   2 -12   1     1141.45     1194.88     17.66 o
   3 -12   1     1344.13     1381.57     28.96 o
   4 -12   1       31.12       26.29      2.73 o
   5 -12   1       27.24       24.02      4.22 o
   6 -12   1      134.85      126.88      6.86 o
   7 -12   1       73.98       58.63      5.39 o
   8 -12   1      343.84      305.18     11.75 o
   9 -12   1       95.62      108.20      6.58 o
  10 -12   1       15.71       11.57      2.00 o
  11 -12   1       11.30        9.82      1.45 o
  -6 -11   1        1.35        0.64      0.55 o
  -5 -11   1      103.22      121.29      8.73 o
  -4 -11   1      244.50      254.45     19.65 o
  -3 -11   1      132.19      132.89      5.79 o
  -2 -11   1        7.31        7.23      1.47 o
  -1 -11   1       42.83       52.45      3.54 o
   0 -11   1        0.65        1.31      0.86 o
   1 -11   1        3.32        4.48      1.29 o
   2 -11   1      177.83      178.09     11.97 o
   3 -11   1      355.98      324.05     16.29 o
   4 -11   1     1081.84     1078.21     26.51 o
   5 -11   1     2093.15     2080.78     31.98 o
   6 -11   1      861.46      769.08     19.90 o
   7 -11   1      225.71      232.89     10.87 o
   8 -11   1       46.96       44.37      4.75 o
   9 -11   1      101.05      102.36      6.87 o
  10 -11   1      112.89      111.31      6.56 o
  11 -11   1       25.35       25.54      1.74 o
  -7 -10   1       53.75       46.79      2.79 o
  -6 -10   1       12.80       16.93      3.29 o
  -5 -10   1       18.55       17.25      2.52 o
  -4 -10   1      180.88      182.08      6.86 o
  -3 -10   1      954.00      971.13     16.01 o
  -2 -10   1      174.38      197.41     11.67 o
  -1 -10   1       81.35       74.62      4.62 o
   0 -10   1      138.97      120.53      4.64 o
   1 -10   1      140.49      130.44      7.38 o
   2 -10   1      508.78      515.98     14.66 o
   3 -10   1       61.67       59.33      5.37 o
   4 -10   1      344.14      366.27     11.65 o
   5 -10   1       58.82       47.96      4.30 o
   6 -10   1        0.20        0.22      0.82 o
   7 -10   1        1.59        2.81      0.91 o
   8 -10   1       99.24       89.85      6.49 o
   9 -10   1      322.85      334.99     12.40 o
  10 -10   1       11.87        7.69      1.79 o
  11 -10   1        8.28        7.07      1.70 o
  12 -10   1       16.85       13.91      1.21 o
  -8  -9   1        9.16       10.94      1.93 o
  -7  -9   1       19.04       16.45      3.00 o
  -6  -9   1      154.19      154.49     10.78 o
  -5  -9   1       52.48       58.38      4.04 o
  -4  -9   1      938.58      979.41     15.77 o
  -3  -9   1      112.70      117.45      5.17 o
  -2  -9   1      385.25      355.14     24.15 o
  -1  -9   1      597.54      594.89     21.31 o
   0  -9   1      414.25      424.48     20.55 o
   1  -9   1      110.97      114.27     10.50 o
   2  -9   1        0.52       -0.10      1.51 o
   3  -9   1     1014.73      988.60     45.36 o
   4  -9   1      245.09      241.78     23.01 o
   5  -9   1        3.34       -1.16      2.22 o
   6  -9   1     2108.99     2116.91     24.54 o
   7  -9   1      907.86      890.76     25.50 o
   8  -9   1      273.96      264.46      8.00 o
   9  -9   1        0.89        0.41      0.73 o
  10  -9   1       39.48       45.99      4.55 o
  11  -9   1        0.31       -0.05      0.83 o
  12  -9   1       19.52       19.21      1.57 o
  -9  -8   1      189.52      199.25      7.15 o
  -8  -8   1       12.85       11.17      1.57 o
  -7  -8   1       72.94       72.74      6.89 o
  -6  -8   1      111.79      109.57      5.47 o
  -5  -8   1       41.05       43.33      4.36 o
  -4  -8   1      389.50      396.58      9.57 o
  -3  -8   1      645.43      704.86     16.29 o
  -2  -8   1     1544.84     1528.15     68.16 o
  -1  -8   1       12.93       16.42      7.89 o
   0  -8   1      152.14      143.34     11.31 o
   1  -8   1      127.97      186.93     12.47 o
   2  -8   1     2907.34     3052.39     71.65 o
   3  -8   1       68.04       63.35     10.48 o
   4  -8   1      456.54      441.81     17.82 o
   5  -8   1      648.83      650.35     23.49 o
   6  -8   1      204.12      174.65     13.09 o
   7  -8   1      486.95      473.79      9.25 o
   8  -8   1       60.29       58.87      4.31 o
   9  -8   1       63.12       59.58      3.91 o
  10  -8   1      194.01      187.17      8.13 o
  11  -8   1       21.44       17.67      1.93 o
  12  -8   1       11.71       14.10      2.01 o
  -9  -7   1       14.37       13.20      2.43 o
  -8  -7   1      118.76      119.83      4.89 o
  -7  -7   1       21.48       25.39      3.67 o
  -6  -7   1        5.91        4.52      1.71 o
  -5  -7   1       77.38       80.20      5.74 o
  -4  -7   1       16.47       12.60      1.64 o
  -3  -7   1       95.20      102.86     17.92 o
  -2  -7   1     1279.57     1205.85     56.56 o
  -1  -7   1      147.06      208.60     12.63 o
   0  -7   1     3535.09     3551.52    220.37 o
   1  -7   1      446.93      429.53     17.15 o
   2  -7   1      624.64      590.73     29.37 o
   3  -7   1     2639.44     2649.05     46.93 o
   4  -7   1     2021.59     2200.41     63.15 o
   5  -7   1      853.09      825.42     25.32 o
   6  -7   1      604.50      530.53     21.76 o
   7  -7   1        7.31        7.43      1.52 o
   8  -7   1      239.76      230.08      7.18 o
   9  -7   1        1.00        0.48      0.56 o
  10  -7   1        2.71        2.28      0.92 o
  11  -7   1        7.81        6.67      1.35 o
  12  -7   1        3.61        4.89      0.93 o
  13  -7   1       73.92       62.06      2.80 o
 -10  -6   1       51.63       47.87      2.38 o
  -9  -6   1        9.05        8.31      1.58 o
  -8  -6   1       77.78       71.47      4.92 o
  -7  -6   1       81.54       88.98      6.11 o
  -6  -6   1      196.55      189.81      8.88 o
  -5  -6   1       19.36       18.25      1.97 o
  -4  -6   1       94.58       78.86     15.62 o
  -3  -6   1      317.37      315.95     29.06 o
  -2  -6   1      184.83      164.00     10.19 o
  -1  -6   1     2676.75     2845.54     42.46 o
   0  -6   1     2654.74     2538.45     39.03 o
   1  -6   1     6378.61     6214.56    131.25 o
   2  -6   1     1932.88     2125.83     23.68 o
   3  -6   1       88.39       80.40     10.75 o
   4  -6   1      425.12      548.47     23.26 o
   5  -6   1      228.92      195.56     12.47 o
   6  -6   1      107.11      124.09     10.03 o
   7  -6   1        0.17        0.33      5.24 o
   8  -6   1      121.68      136.52      7.59 o
   9  -6   1       79.51       85.07      6.92 o
  10  -6   1       26.24       23.88      2.61 o
  11  -6   1      277.64      288.39     10.00 o
  12  -6   1        0.99       -0.58      0.51 o
  13  -6   1        9.50        7.99      1.05 o
 -10  -5   1       43.80       51.96      4.86 o
  -9  -5   1        0.22        0.57      0.90 o
  -8  -5   1       45.22       52.37      7.16 o
  -7  -5   1        1.64        1.69      2.56 o
  -6  -5   1      514.07      516.17     13.20 o
  -5  -5   1     1393.62     1398.65     65.54 o
  -4  -5   1      487.06      543.12     38.01 o
  -3  -5   1      378.57      352.62     28.21 o
  -2  -5   1      288.46      314.82     18.82 o
  -1  -5   1     1872.41     1879.73     30.99 o
   0  -5   1     4209.69     4343.49    115.13 o
   1  -5   1      339.95      373.61      6.72 o
   2  -5   1      111.02      146.96      5.67 o
   3  -5   1     2123.27     2117.63     38.05 o
   4  -5   1      115.85      152.20      9.00 o
   5  -5   1     5092.73     5527.00     58.62 o
   6  -5   1      357.24      398.52     16.90 o
   7  -5   1      539.61      572.44     34.01 o
   8  -5   1        0.40       -5.10      3.85 o
   9  -5   1      813.52      876.19     22.16 o
  10  -5   1      429.94      482.51     16.44 o
  11  -5   1       64.70       62.97      3.86 o
  12  -5   1       55.60       60.73      3.14 o
 -11  -4   1        0.24        0.14      0.35 o
 -10  -4   1       39.29       38.58      3.37 o
  -9  -4   1      181.73      178.59      8.34 o
  -8  -4   1       16.80       15.06      3.93 o
  -7  -4   1      988.71     1006.11     26.57 o
  -6  -4   1      624.04      651.19     20.05 o
  -5  -4   1       15.23       11.57      5.64 o
  -4  -4   1       50.36       43.44      9.83 o
  -3  -4   1     2932.98     2985.80     73.91 o
  -2  -4   1      860.61      772.15     17.97 o
  -1  -4   1       41.88       51.65      6.02 o
   0  -4   1      351.38      345.25     11.20 o
   1  -4   1     7665.58     7363.67     34.09 o
   2  -4   1      991.56      928.08     14.92 o
   3  -4   1       16.66       10.08      1.98 o
   4  -4   1     2677.88     2640.76     51.46 o
   5  -4   1       35.36       46.88      5.11 o
   6  -4   1      742.19      829.13     22.80 o
   7  -4   1       46.87       43.41      9.23 o
   8  -4   1        1.79        2.21      1.15 o
   9  -4   1      489.06      493.05     13.87 o
  10  -4   1       92.89      101.37      7.50 o
  11  -4   1       51.09       57.63      3.30 o
  12  -4   1        0.94        0.88      0.49 o
  13  -4   1       89.63       80.16      3.53 o
 -11  -3   1        2.20        2.25      0.70 o
 -10  -3   1        7.98        5.71      1.63 o
  -9  -3   1       33.35       35.98      3.85 o
  -8  -3   1      160.00      147.35     11.60 o
  -7  -3   1        4.40        2.36      3.50 o
  -6  -3   1        2.17        2.44      3.13 o
  -5  -3   1       12.63       21.48      6.32 o
  -4  -3   1       59.58       40.62      4.27 o
  -3  -3   1      367.54      424.72     16.25 o
  -2  -3   1      276.72      239.08      6.05 o
  -1  -3   1     7348.10     7465.75    133.45 o
   0  -3   1       37.27       49.44      1.79 o
   1  -3   1     3271.79     3258.25     33.30 o
   2  -3   1     2176.85     2314.34     71.57 o
   3  -3   1      530.28      522.90     19.44 o
   4  -3   1      715.26      721.15     26.42 o
   5  -3   1      186.91      178.66      9.15 o
   6  -3   1      869.55      852.53     36.63 o
   7  -3   1     2031.76     2210.09     64.62 o
   8  -3   1      312.95      366.03     10.71 o
   9  -3   1       62.02       63.43      3.58 o
  10  -3   1      338.20      350.37     11.99 o
  11  -3   1       12.45       14.56      1.75 o
  12  -3   1       20.71       17.41      1.20 o
 -12  -2   1       10.38        9.02      0.87 o
 -11  -2   1       65.00       64.81      3.52 o
 -10  -2   1       66.58       64.84      5.55 o
  -9  -2   1       46.29       40.83      4.08 o
  -8  -2   1        1.23       -0.19      1.28 o
  -7  -2   1       98.08      102.48     15.58 o
  -6  -2   1      980.43     1103.13     49.06 o
  -5  -2   1      516.53      626.71     41.64 o
  -4  -2   1      107.13       88.02      6.40 o
  -3  -2   1     2125.64     2072.34     25.98 o
  -2  -2   1    42674.91    42867.84    192.79 o
  -1  -2   1      962.12      993.81     17.07 o
   0  -2   1      166.29      134.24      2.99 o
   1  -2   1     3085.57     3202.24     23.01 o
   2  -2   1     3100.17     3035.53     38.12 o
   3  -2   1       63.63       63.97      6.80 o
   4  -2   1     1746.49     1584.03     38.70 o
   5  -2   1        0.82        0.43      0.58 o
   6  -2   1       17.30       18.44      5.22 o
   7  -2   1      909.01      952.30     41.83 o
   8  -2   1      398.49      396.24     10.90 o
   9  -2   1       18.34       20.36      2.76 o
  10  -2   1       72.11       68.01      5.41 o
  11  -2   1       60.88       61.92      4.03 o
  12  -2   1       13.64       10.30      1.19 o
 -12  -1   1       20.59       18.99      1.49 o
 -11  -1   1       49.58       51.59      2.77 o
 -10  -1   1       31.23       29.13      3.25 o
  -9  -1   1      217.70      206.45      8.87 o
  -8  -1   1      287.91      270.30     20.39 o
  -7  -1   1      261.61      286.99     21.10 o
  -6  -1   1      366.39      392.87     17.13 o
  -5  -1   1      539.62      602.59     19.00 o
  -4  -1   1       87.05       64.98      5.43 o
  -3  -1   1    55360.16    54181.55    217.78 o
  -2  -1   1        9.91       14.62      1.82 o
  -1  -1   1     8825.36     8678.46     35.12 o
   0  -1   1     1064.02     1169.88     11.44 o
   1  -1   1     9414.99     9347.83     26.33 o
   2  -1   1     3488.79     3412.53     40.18 o
   3  -1   1     1146.63     1183.40     28.50 o
   4  -1   1      162.88      133.78      6.43 o
   5  -1   1      117.03      107.86      7.93 o
   6  -1   1      834.47      900.50     33.13 o
   7  -1   1       26.19       30.23      7.29 o
   8  -1   1       84.61       74.89      6.07 o
   9  -1   1        1.33        1.61      1.85 o
  10  -1   1       22.71       21.34      3.77 o
  11  -1   1       10.64       13.14      2.10 o
  12  -1   1        0.18        0.28      0.22 o
 -12   0   1       55.72       59.12      3.89 o
 -11   0   1       23.16       23.51      2.37 o
 -10   0   1        7.60        7.15      1.77 o
  -9   0   1       50.28       44.71      4.01 o
  -8   0   1       21.94       24.35      2.53 o
  -7   0   1      413.39      409.70     25.96 o
  -6   0   1      951.92      967.79     25.74 o
  -5   0   1       63.93       68.18      6.08 o
  -4   0   1        2.22        8.41      1.99 o
  -3   0   1     1924.14     2015.28     24.08 o
  -2   0   1     1035.93      971.76     21.64 o
  -1   0   1       28.20       39.09      2.07 o
   0   0   1      439.42      495.02      8.61 o
   1   0   1     9736.04    10027.34     52.63 o
   2   0   1     7262.09     7404.89     23.24 o
   3   0   1        8.50       17.77      1.35 o
   4   0   1     4049.62     4124.95     60.82 o
   5   0   1     2787.13     2991.42     72.15 o
   6   0   1      545.41      560.02     21.08 o
   7   0   1      146.57      152.22     16.14 o
   8   0   1        7.10        7.00      2.57 o
   9   0   1       49.05       40.72      3.82 o
  10   0   1        2.52        3.23      1.32 o
  11   0   1      111.53      102.83      4.34 o
  12   0   1        4.39        4.91      0.75 o
 -13   1   1        0.12       -0.33      0.37 o
 -12   1   1       29.18       26.13      1.74 o
 -11   1   1       62.34       59.88      3.78 o
 -10   1   1      179.75      175.46      7.05 o
  -9   1   1       12.35       11.81      2.92 o
  -8   1   1      379.51      404.31     28.47 o
  -7   1   1        0.22        2.65      2.24 o
  -6   1   1     2884.78     3147.59     65.31 o
  -5   1   1     1447.03     1480.60     27.85 o
  -4   1   1      686.47      691.18     15.34 o
  -3   1   1       16.14       14.85      1.90 o
  -2   1   1     2296.17     2209.05     21.97 o
   0   1   1     1207.18     1171.57     16.42 o
   1   1   1     2290.44     2342.59     27.47 o
   2   1   1     7298.74     7015.51    157.02 o
   3   1   1      610.28      578.39     19.38 o
   4   1   1      985.11     1028.98     23.63 o
   5   1   1       50.82       83.48      7.54 o
   6   1   1       21.65        9.64      3.96 o
   7   1   1      148.87      146.72      5.76 o
   8   1   1       71.49       71.73      7.65 o
   9   1   1      350.11      306.12     10.64 o
  10   1   1       40.28       36.73      3.44 o
  11   1   1       87.95       87.60      3.64 o
 -13   2   1       36.95       34.82      2.57 o
 -12   2   1       53.45       61.56      2.48 o
 -11   2   1       81.98       90.19      6.31 o
 -10   2   1      195.15      220.92      9.58 o
  -9   2   1      227.08      222.63     10.39 o
  -8   2   1      330.71      322.38     25.85 o
  -7   2   1     1220.66     1326.18     48.39 o
  -6   2   1      610.37      622.08     29.73 o
  -5   2   1       29.69       29.40      5.92 o
  -4   2   1       83.78       91.10      3.41 o
  -3   2   1     2045.43     2106.14     49.55 o
  -2   2   1     7894.91     7720.44    143.88 o
  -1   2   1     1710.18     1711.75     23.63 o
   0   2   1      101.48       66.60      4.53 o
   1   2   1     1526.74     1477.72     23.32 o
   2   2   1      373.56      297.07      8.44 o
   3   2   1     4275.58     4187.33     51.78 o
   4   2   1       26.75       17.56      3.33 o
   5   2   1     2076.50     2099.82     38.79 o
   6   2   1      117.36      113.34     16.76 o
   7   2   1      124.12      117.37      5.36 o
   8   2   1       36.26       34.16      3.18 o
   9   2   1      184.74      169.60      8.34 o
  10   2   1        8.81        9.42      1.80 o
  11   2   1       30.48       31.30      1.44 o
 -13   3   1        6.24        5.06      1.04 o
 -12   3   1       30.40       32.74      1.87 o
 -11   3   1       24.35       28.16      3.46 o
 -10   3   1       65.52       63.08      5.53 o
  -9   3   1       17.97       13.69      3.34 o
  -8   3   1      164.63      168.69     19.34 o
  -7   3   1      102.90       95.70     13.19 o
  -6   3   1      923.84      990.58     38.22 o
  -5   3   1     1459.67     1469.99     41.66 o
  -4   3   1      774.53      768.51     26.47 o
  -3   3   1      664.34      638.44     20.96 o
  -2   3   1     4261.16     4048.02     25.18 o
  -1   3   1      915.36      892.22     17.51 o
   0   3   1       46.04       29.38      3.31 o
   1   3   1      555.21      542.00     10.13 o
   2   3   1     1508.07     1395.22     14.48 o
   3   3   1        3.19        0.22      0.51 o
   4   3   1        2.75        5.23      3.26 o
   5   3   1      643.38      667.42     41.15 o
   6   3   1      794.52      763.41     21.55 o
   7   3   1      104.84      109.30      5.31 o
   8   3   1       47.83       53.66      3.91 o
   9   3   1      286.36      291.82     17.31 o
  10   3   1        1.56        0.66      0.71 o
  11   3   1        5.71        5.96      1.11 o
 -13   4   1        1.01        0.50      0.38 o
 -12   4   1        2.22        0.41      0.39 o
 -11   4   1      116.93      126.64      4.35 o
 -10   4   1      354.98      340.24     12.47 o
  -9   4   1      252.89      237.29     16.61 o
  -8   4   1       47.48       32.95      8.96 o
  -7   4   1      317.04      327.39     25.07 o
  -6   4   1     4335.91     4768.15     86.50 o
  -5   4   1     1703.72     1856.26     47.95 o
  -4   4   1     1453.21     1503.62     38.47 o
  -3   4   1     3429.90     3473.29     51.28 o
  -2   4   1     1014.57      915.02     38.82 o
  -1   4   1       84.20       88.42      5.33 o
   0   4   1     1526.56     1444.89     22.27 o
   1   4   1     2467.59     2518.82     17.61 o
   2   4   1      372.87      335.23     12.26 o
   3   4   1     1015.85     1037.49     47.30 o
   4   4   1      101.03       86.19     14.90 o
   5   4   1      161.32      143.21     20.43 o
   6   4   1       23.21       25.92      2.11 o
   7   4   1      128.86      124.09      5.89 o
   8   4   1       45.20       48.48      3.60 o
   9   4   1      101.11       80.21      5.26 o
  10   4   1        0.47        0.60      0.69 o
 -13   5   1       28.40       23.77      1.47 o
 -12   5   1       37.28       39.58      2.05 o
 -11   5   1       85.17       89.95      3.62 o
 -10   5   1        4.58        4.05      0.96 o
  -9   5   1      215.88      217.50      8.82 o
  -8   5   1      687.22      727.22     41.60 o
  -7   5   1       66.14       67.85     11.81 o
  -6   5   1      156.54      203.80     18.60 o
  -5   5   1      568.19      636.08     29.15 o
  -4   5   1       84.63       67.23      8.42 o
  -3   5   1     1176.38     1193.16     31.81 o
  -2   5   1      528.53      444.80     10.21 o
  -1   5   1     5617.16     5572.48    300.28 o
   0   5   1      672.18      667.31     15.54 o
   1   5   1     6352.85     6907.74     44.76 o
   2   5   1     1162.38     1206.21     50.59 o
   3   5   1      715.00      690.05     42.34 o
   4   5   1        5.30        9.60      5.54 o
   5   5   1      127.39      132.24      4.68 o
   6   5   1       36.13       42.74      2.89 o
   7   5   1       15.03       13.82      2.40 o
   8   5   1       73.86       81.35      8.61 o
   9   5   1       16.51       19.16      2.44 o
  10   5   1       39.28       38.29      3.26 o
 -13   6   1        7.50        5.16      0.69 o
 -12   6   1        4.79        5.15      0.97 o
 -11   6   1       16.37       18.74      1.65 o
 -10   6   1        0.42        0.99      0.56 o
  -9   6   1       88.53       89.36      3.68 o
  -8   6   1      384.90      390.27      6.78 o
  -7   6   1      775.04      741.51     39.51 o
  -6   6   1      168.60      149.47     16.43 o
  -5   6   1       85.21       89.78     11.21 o
  -4   6   1      381.67      267.23     17.51 o
  -3   6   1     4206.71     4170.92     45.96 o
  -2   6   1      716.01      894.50     66.31 o
  -1   6   1       37.19       42.87      3.65 o
   0   6   1     1472.40     1439.65     20.45 o
   1   6   1      379.24      474.90     16.77 o
   2   6   1     1038.98     1147.20     53.76 o
   3   6   1        4.91        2.28      3.16 o
   4   6   1     1627.90     1757.08     18.55 o
   5   6   1      632.49      605.35     10.92 o
   6   6   1       72.82       70.02      3.68 o
   7   6   1       13.64       16.50      4.24 o
   8   6   1      163.18      161.77      7.26 o
   9   6   1        4.68        4.34      1.07 o
 -12   7   1        0.49        0.54      0.50 o
 -11   7   1       38.61       46.44      3.21 o
 -10   7   1       23.74       23.17      2.54 o
  -9   7   1        7.28        5.42      0.94 o
  -8   7   1        7.19        8.12      1.31 o
  -7   7   1       31.79       34.09      8.73 o
  -6   7   1       15.51       27.50      7.23 o
  -5   7   1     2152.67     2044.37     55.14 o
  -4   7   1      893.27      859.56     32.09 o
  -3   7   1      224.94      196.11     11.22 o
  -2   7   1      387.18      376.41     17.14 o
  -1   7   1     2938.08     3150.26    110.52 o
   0   7   1      478.57      533.55     19.77 o
   1   7   1      353.43      272.91     26.17 o
   2   7   1      680.65      674.18     44.77 o
   3   7   1      813.69      843.32     16.92 o
   4   7   1      225.82      253.00      5.93 o
   5   7   1      268.68      265.24      7.18 o
   6   7   1      441.93      467.67     13.63 o
   7   7   1        0.44        1.10      0.99 o
   8   7   1        1.66        0.88      0.70 o
   9   7   1       18.06       14.14      1.93 o
 -13   8   1       20.08       21.32      2.03 o
 -12   8   1        2.94        3.29      1.03 o
 -11   8   1      226.89      237.68     12.26 o
 -10   8   1      313.50      346.58      8.89 o
  -9   8   1      311.08      331.13      8.80 o
  -8   8   1      178.02      169.85      7.54 o
  -7   8   1      800.19      776.58     15.39 o
  -6   8   1      324.78      308.72     17.47 o
  -5   8   1       42.36       39.27      4.64 o
  -4   8   1      543.35      461.81     29.36 o
  -3   8   1      534.84      497.87     29.47 o
  -2   8   1      205.03      223.01     19.14 o
  -1   8   1       70.59       84.65      8.41 o
   0   8   1      106.48       82.59      8.47 o
   1   8   1      115.34      106.29     17.65 o
   2   8   1      716.12      752.26     15.02 o
   3   8   1     1366.10     1412.64     19.72 o
   4   8   1      237.44      242.13      7.78 o
   5   8   1      114.50      111.17      6.62 o
   6   8   1        5.62        8.27      2.82 o
   7   8   1      175.41      170.21      6.96 o
   8   8   1       13.15       13.48      2.19 o
 -13   9   1       34.45       28.37      2.05 o
 -12   9   1       42.86       49.27      3.90 o
 -11   9   1        1.01        1.91      1.07 o
 -10   9   1      315.80      319.53     12.24 o
  -9   9   1       78.66       78.50      6.30 o
  -8   9   1       54.28       49.66      4.98 o
  -7   9   1      168.92      149.86      7.71 o
  -6   9   1     1526.80     1533.59     21.85 o
  -5   9   1     1708.74     1769.75     40.96 o
  -4   9   1      169.55      127.16     16.71 o
  -3   9   1        2.79        3.46      2.99 o
  -2   9   1     1486.34     1484.33     53.17 o
  -1   9   1      148.77      145.66     15.79 o
   0   9   1        6.67        6.45      1.83 o
   1   9   1      109.08       99.12      5.28 o
   2   9   1      641.15      614.87     14.25 o
   3   9   1       24.35       28.52      2.65 o
   4   9   1       42.53       39.84      3.10 o
   5   9   1       29.20       28.88      3.19 o
   6   9   1      110.23      120.75      8.75 o
   7   9   1       11.47       17.01      2.53 o
 -12  10   1       19.23       17.40      2.15 o
 -11  10   1       92.50       90.46      5.89 o
 -10  10   1        8.32        9.95      2.34 o
  -9  10   1       40.44       31.63      2.83 o
  -8  10   1       24.19       18.04      3.18 o
  -7  10   1        6.74        6.49      2.00 o
  -6  10   1      833.99      803.47     22.21 o
  -5  10   1      121.40      117.34      7.01 o
  -4  10   1      125.20      144.66      5.99 o
  -3  10   1      135.91      143.50      7.51 o
  -2  10   1      138.57      138.36      6.32 o
  -1  10   1      393.25      375.92     12.95 o
   0  10   1       15.89       13.76      1.56 o
   1  10   1        4.72        6.66      2.03 o
   2  10   1        8.65        8.21      1.92 o
   3  10   1       93.12       99.67      6.04 o
   4  10   1      134.74      133.63      9.65 o
   5  10   1        0.23        0.83      0.88 o
   6  10   1        0.44        0.78      1.01 o
 -12  11   1        8.61        9.87      1.44 o
 -11  11   1       30.14       29.65      3.12 o
 -10  11   1      186.09      175.02      8.54 o
  -9  11   1       11.73       16.58      2.87 o
  -8  11   1      124.75      112.41      7.65 o
  -7  11   1       88.66       84.70      6.75 o
  -6  11   1      282.38      258.77     11.83 o
  -5  11   1      145.34      155.00      6.52 o
  -4  11   1      736.44      716.25     27.74 o
  -3  11   1       70.36       69.48      4.03 o
  -2  11   1      242.30      249.58      7.99 o
  -1  11   1        0.32        1.48      0.73 o
   0  11   1       24.22       28.07      3.20 o
   1  11   1        1.13        0.87      0.80 o
   2  11   1      715.71      727.97     19.55 o
   3  11   1      127.24      129.89      5.46 o
   4  11   1        9.41        9.92      1.85 o
   5  11   1       98.06      104.78      7.02 o
 -11  12   1       12.23        7.73      0.95 o
 -10  12   1        3.54        1.55      0.70 o
  -9  12   1      120.78      121.28      7.16 o
  -8  12   1      195.29      186.70      9.44 o
  -7  12   1       56.19       47.54      3.52 o
  -6  12   1      181.16      161.57      6.60 o
  -5  12   1       25.55       21.86      2.49 o
  -4  12   1     1078.54     1130.31     31.81 o
  -3  12   1      470.12      473.25     11.02 o
  -2  12   1       24.12       23.42      2.52 o
  -1  12   1        1.98        3.66      1.16 o
   0  12   1      342.20      335.06     16.34 o
   1  12   1       33.59       30.39      3.27 o
   2  12   1       16.52       14.43      1.77 o
   3  12   1       31.15       31.90      3.04 o
   4  12   1      223.18      247.05     10.32 o
 -11  13   1        0.00       -0.07      0.32 o
 -10  13   1        8.47        6.63      0.99 o
  -9  13   1       30.08       28.58      2.25 o
  -8  13   1        3.32        4.61      1.13 o
  -7  13   1        0.85        0.19      0.76 o
  -6  13   1       84.34       75.98      6.15 o
  -5  13   1      393.66      411.40      9.87 o
  -4  13   1      171.93      174.77      6.44 o
  -3  13   1      340.53      361.06      9.18 o
  -2  13   1      334.36      344.86      8.75 o
  -1  13   1       81.34       81.29      7.12 o
   0  13   1        0.20        0.49      0.82 o
   1  13   1      179.37      168.09      5.46 o
   2  13   1      115.93      118.57      4.16 o
   3  13   1       30.67       26.42      2.12 o
 -10  14   1       69.27       69.52      3.18 o
  -9  14   1        1.05        0.14      0.43 o
  -8  14   1       74.82       74.23      3.33 o
  -7  14   1      265.49      273.61      6.80 o
  -6  14   1        7.18        6.87      1.20 o
  -5  14   1       76.05       80.99      3.94 o
  -4  14   1      291.62      311.07     10.21 o
  -3  14   1      295.12      309.49     13.13 o
  -2  14   1        0.43        1.76      1.31 o
  -1  14   1       79.87       73.09      5.90 o
   0  14   1        0.88        2.32      0.72 o
   1  14   1       50.36       55.55      3.07 o
   2  14   1        3.71        6.09      1.32 o
  -8  15   1       43.74       36.99      1.74 o
  -7  15   1        1.84        2.16      0.55 o
  -6  15   1      113.00      108.27      5.39 o
  -5  15   1       71.61       76.24      3.02 o
  -4  15   1        0.08        1.24      0.63 o
  -3  15   1       63.39       64.66      4.96 o
  -2  15   1       37.43       36.58      3.93 o
  -1  15   1       41.63       46.11      4.20 o
   0  15   1        3.57        4.05      0.67 o
  -5  16   1        3.62        1.71      0.62 o
  -4  16   1        9.57        8.37      1.29 o
  -3  16   1        6.43        6.80      1.07 o
   2 -16   2       76.42       70.37      3.83 o
   3 -16   2       40.87       28.99      2.51 o
   4 -16   2        0.41        1.82      0.51 o
   5 -16   2       57.59       55.95      3.82 o
   6 -16   2       75.39       64.45      3.85 o
   7 -16   2       34.98       31.19      2.39 o
   0 -15   2       70.79       75.38      3.44 o
   1 -15   2       86.56       76.45      3.65 o
   2 -15   2       27.20       21.33      2.09 o
   3 -15   2      106.27      114.81      4.85 o
   4 -15   2      214.89      228.49      5.11 o
   5 -15   2        7.09        8.49      1.02 o
   6 -15   2       56.39       58.15      3.00 o
   7 -15   2      331.03      329.62     19.88 o
   8 -15   2      103.34      100.02      7.83 o
   9 -15   2        0.02        0.23      0.48 o
  -3 -14   2        1.41        0.26      0.74 o
  -2 -14   2       30.36       29.69      3.44 o
  -1 -14   2      454.62      437.67      9.97 o
   0 -14   2       23.94       23.42      2.01 o
   1 -14   2       54.59       43.49      2.76 o
   2 -14   2      133.66      133.94      5.36 o
   3 -14   2        0.73        0.91      0.80 o
   4 -14   2       99.89       91.38      4.59 o
   5 -14   2       67.01       82.03      6.50 o
   6 -14   2      456.58      468.62     15.01 o
   7 -14   2        2.04        1.27      1.02 o
   8 -14   2       74.68       79.56      5.41 o
   9 -14   2       43.78       52.32      3.87 o
  10 -14   2       66.76       61.68      3.28 o
  -4 -13   2       17.03       16.17      2.69 o
  -3 -13   2       58.06       58.67      3.95 o
  -2 -13   2        2.65        3.84      1.02 o
  -1 -13   2      366.51      365.88      9.95 o
   0 -13   2     1195.57     1204.24     16.94 o
   1 -13   2       71.15       73.41      3.65 o
   2 -13   2      409.95      422.39     14.25 o
   3 -13   2       81.94      102.16      5.30 o
   4 -13   2      299.94      293.52     13.24 o
   5 -13   2       51.15       57.94      5.95 o
   6 -13   2        4.03        1.94      0.81 o
   7 -13   2      130.42      140.41      5.65 o
   8 -13   2      105.24      104.35      4.56 o
   9 -13   2       75.61       71.50      3.42 o
  10 -13   2        0.21        0.51      0.27 o
  -6 -12   2        5.63        5.17      1.22 o
  -5 -12   2       88.09       88.52      6.51 o
  -4 -12   2        2.97        2.73      1.07 o
  -3 -12   2       68.64       72.51      4.01 o
  -2 -12   2      230.80      236.95      7.56 o
  -1 -12   2       66.51       64.43      3.18 o
   0 -12   2       39.14       41.79      2.55 o
   1 -12   2       96.85       86.54      4.11 o
   2 -12   2       11.21       10.72      1.73 o
   3 -12   2        2.37        2.43      1.21 o
   4 -12   2       87.75       75.48      4.54 o
   5 -12   2        2.17        0.68      0.71 o
   6 -12   2      246.31      229.50      7.13 o
   7 -12   2      133.13      125.89      5.24 o
   8 -12   2        9.89       11.12      1.53 o
   9 -12   2       79.02       75.25      3.59 o
  10 -12   2        1.17        1.22      0.50 o
  11 -12   2       17.89       13.67      1.48 o
  -6 -11   2        6.98        5.42      1.11 o
  -5 -11   2      130.10      124.81      9.26 o
  -4 -11   2      324.56      303.07     25.99 o
  -3 -11   2      533.97      533.17     13.70 o
  -2 -11   2      207.04      200.69      5.78 o
  -1 -11   2      148.57      156.85      4.97 o
   0 -11   2       42.54       47.19      2.69 o
   1 -11   2     1512.27     1421.53     20.06 o
   2 -11   2      781.08      756.31     19.94 o
   3 -11   2       27.12       25.94      2.47 o
   4 -11   2      175.99      182.51      6.53 o
   5 -11   2       93.14       83.45      4.35 o
   6 -11   2       45.92       47.65      3.36 o
   7 -11   2      427.99      433.93     14.49 o
   8 -11   2      109.38      111.17      5.01 o
   9 -11   2       85.79       79.96      4.08 o
  10 -11   2      218.85      202.83      8.37 o
  11 -11   2        9.12        9.23      1.06 o
  -7 -10   2        0.01        0.36      0.55 o
  -6 -10   2       33.40       35.77      4.91 o
  -5 -10   2      253.81      260.93      9.96 o
  -4 -10   2       23.78       24.83      2.61 o
  -3 -10   2      447.87      455.43     10.87 o
  -2 -10   2      233.25      235.48      8.77 o
  -1 -10   2      135.58      130.14      4.62 o
   0 -10   2       27.33       23.40      1.91 o
   1 -10   2      249.87      259.12     10.42 o
   2 -10   2      284.17      267.25     10.52 o
   3 -10   2        6.63        4.05      5.36 o
   4 -10   2     1302.84     1223.91     15.79 o
   5 -10   2     1390.78     1364.90     22.56 o
   6 -10   2       13.14       10.49      1.44 o
   7 -10   2       70.92       62.31      5.26 o
   8 -10   2      157.62      141.86      8.13 o
   9 -10   2      147.42      142.68      7.98 o
  10 -10   2        0.06       -0.52      0.94 o
  11 -10   2       19.47       16.72      1.59 o
  12 -10   2        4.87        3.30      0.51 o
  -8  -9   2       39.17       31.19      5.10 o
  -7  -9   2        1.63        1.17      0.73 o
  -6  -9   2        9.31        5.30      2.21 o
  -5  -9   2      244.27      258.77     10.33 o
  -4  -9   2      740.98      787.87     14.19 o
  -3  -9   2        4.93        4.82      1.00 o
  -2  -9   2        1.68       -0.26      0.70 o
  -1  -9   2      578.44      623.99     41.49 o
   0  -9   2      521.26      519.71     23.66 o
   1  -9   2     1291.47     1368.55     55.31 o
   2  -9   2       51.28       65.97     11.40 o
   3  -9   2      507.86      441.74     30.55 o
   4  -9   2     1062.74     1048.47     47.95 o
   5  -9   2       31.31       25.27      7.50 o
   6  -9   2      588.22      587.42     12.91 o
   7  -9   2      451.33      448.82     13.33 o
   8  -9   2       56.48       53.20      3.69 o
   9  -9   2       42.31       40.56      3.24 o
  10  -9   2       37.10       39.77      4.17 o
  11  -9   2       47.82       49.88      4.11 o
  12  -9   2       10.95        9.03      1.03 o
  -9  -8   2       73.16       77.81      4.85 o
  -8  -8   2       11.09       10.95      1.66 o
  -7  -8   2        0.05        0.61      0.93 o
  -6  -8   2        0.33       -0.26      0.90 o
  -5  -8   2       37.42       37.39      3.33 o
  -4  -8   2      462.12      476.88     10.33 o
  -3  -8   2      558.44      586.43     10.78 o
  -2  -8   2      160.93      139.46     20.73 o
  -1  -8   2       37.58       24.57      4.73 o
   0  -8   2       28.77       19.75      4.34 o
   1  -8   2      957.78      967.70     28.40 o
   2  -8   2     1339.10     1278.89     46.77 o
   3  -8   2     1475.72     1655.48     54.62 o
   4  -8   2        2.61        6.11      3.05 o
   5  -8   2      768.63      848.73     45.72 o
   6  -8   2      222.77      219.97     26.18 o
   7  -8   2       30.26       31.24      2.45 o
   8  -8   2        4.35        1.99      0.81 o
   9  -8   2       18.78       21.11      2.36 o
  10  -8   2        9.42        5.41      1.18 o
  11  -8   2        2.48        2.84      0.95 o
  12  -8   2       12.99       10.87      1.68 o
 -10  -7   2        6.42        6.81      1.25 o
  -9  -7   2       17.77       16.02      2.77 o
  -8  -7   2       56.14       55.56      4.01 o
  -7  -7   2        0.24        3.70      2.03 o
  -6  -7   2        4.45        5.99      1.91 o
  -5  -7   2      647.70      607.35     35.56 o
  -4  -7   2      107.74      116.34      4.80 o
  -3  -7   2     1020.47     1123.69     57.92 o
  -2  -7   2      550.51      562.53     22.78 o
  -1  -7   2     1175.03     1209.71     30.91 o
   0  -7   2      140.67      115.37      9.33 o
   1  -7   2     5692.24     6311.57     66.50 o
   2  -7   2     1825.19     2031.91     64.70 o
   3  -7   2     1222.90     1247.41     47.61 o
   4  -7   2      421.41      371.41     15.79 o
   5  -7   2      131.18      161.30     17.28 o
   6  -7   2       16.63       20.96      4.34 o
   7  -7   2      489.13      509.97     14.20 o
   8  -7   2       86.61       99.68      6.66 o
   9  -7   2       14.84       16.24      2.16 o
  10  -7   2        2.32        2.69      0.90 o
  11  -7   2      435.45      473.56      9.92 o
  12  -7   2        1.50        1.23      0.71 o
 -10  -6   2       18.23       19.53      1.66 o
  -9  -6   2       14.00       17.57      3.33 o
  -8  -6   2       17.22       23.23      4.81 o
  -7  -6   2       78.95       79.13      5.76 o
  -6  -6   2      890.77      901.00     19.12 o
  -5  -6   2      499.20      532.49     13.07 o
  -4  -6   2      290.89      265.92     28.41 o
  -3  -6   2      518.29      541.21     37.13 o
  -2  -6   2     2264.50     2354.10     47.67 o
  -1  -6   2      356.29      292.50     13.93 o
   0  -6   2      537.98      555.19     18.57 o
   1  -6   2      747.04      676.53     23.74 o
   2  -6   2     1525.56     1575.69     23.80 o
   3  -6   2       16.66        4.34      2.75 o
   4  -6   2     1822.66     2006.22     35.14 o
   5  -6   2      543.13      479.56     18.59 o
   6  -6   2      209.66      213.73     13.21 o
   7  -6   2      156.89      167.63     18.89 o
   8  -6   2        4.19        2.94      1.46 o
   9  -6   2      205.23      225.23     11.40 o
  10  -6   2      299.32      320.04     13.34 o
  11  -6   2      111.83      116.92      5.03 o
  12  -6   2      151.69      170.00      4.93 o
 -11  -5   2       37.15       30.23      1.67 o
 -10  -5   2        6.41        8.86      2.25 o
  -9  -5   2       21.61       18.78      2.68 o
  -8  -5   2        1.59        1.75      1.76 o
  -7  -5   2      370.22      370.23     12.03 o
  -6  -5   2        4.38        5.75      1.54 o
  -5  -5   2      675.39      698.51     45.51 o
  -4  -5   2     1266.63     1295.31     57.10 o
  -3  -5   2      203.87      185.85     19.87 o
  -2  -5   2      797.68      775.75     20.97 o
  -1  -5   2     1614.05     1504.39     28.57 o
   0  -5   2     2734.94     2604.93     55.83 o
   1  -5   2       33.69       35.19      2.68 o
   2  -5   2     9462.38    10046.43     49.81 o
   3  -5   2        0.97        3.70      1.47 o
   4  -5   2     1434.46     1402.74     27.76 o
   5  -5   2       51.06       54.98      5.92 o
   6  -5   2       26.04       28.25      4.57 o
   7  -5   2       18.18       12.93      5.24 o
   8  -5   2        7.62        8.00      1.32 o
   9  -5   2      390.84      408.00     15.32 o
  10  -5   2      477.13      512.57     16.62 o
  11  -5   2       69.53       78.13      6.07 o
  12  -5   2        5.91        4.48      0.88 o
 -11  -4   2        4.64        6.83      1.04 o
 -10  -4   2       10.20       13.33      3.05 o
  -9  -4   2       30.99       28.34      4.74 o
  -8  -4   2      457.13      472.69     21.22 o
  -7  -4   2        1.80       -0.59      1.28 o
  -6  -4   2      243.81      250.25     26.72 o
  -5  -4   2      972.57     1001.68     50.22 o
  -4  -4   2        2.87        4.23      3.87 o
  -3  -4   2     2205.27     2385.18     64.81 o
  -2  -4   2     1413.26     1335.23     24.99 o
  -1  -4   2     1229.04     1265.90     23.43 o
   0  -4   2      282.46      306.98      5.97 o
   1  -4   2     1622.82     1446.32     16.84 o
   2  -4   2        1.35        9.56      1.89 o
   3  -4   2        0.40        1.39      1.06 o
   4  -4   2     5358.32     5312.14     50.70 o
   5  -4   2     4235.71     4544.38     96.12 o
   6  -4   2      490.67      544.75     30.59 o
   7  -4   2       54.26       52.60     10.38 o
   8  -4   2      134.04      142.63      9.69 o
   9  -4   2      952.82     1045.83     21.45 o
  10  -4   2      116.06      134.46      8.68 o
  11  -4   2       70.97       75.65      3.90 o
  12  -4   2       19.20       17.12      1.56 o
 -12  -3   2        0.59        0.35      0.38 o
 -11  -3   2        6.81        6.90      1.18 o
 -10  -3   2      138.47      140.73      8.11 o
  -9  -3   2       53.17       55.28      4.79 o
  -8  -3   2      951.53      956.06     28.93 o
  -7  -3   2       25.79       23.21      3.69 o
  -6  -3   2       69.88       47.04     10.56 o
  -5  -3   2    13093.49    13774.54    170.33 o
  -4  -3   2      895.38      828.90     19.12 o
  -2  -3   2        3.39        3.08      1.22 o
  -1  -3   2     1459.29     1499.35     22.59 o
   0  -3   2     1349.70     1282.89     12.96 o
   1  -3   2     2362.90     2479.40     25.31 o
   2  -3   2    11379.92    11255.25     57.80 o
   3  -3   2     6835.60     6808.55     62.69 o
   4  -3   2      602.40      592.80     15.69 o
   5  -3   2        0.22        1.56      1.31 o
   6  -3   2      313.24      304.23     22.50 o
   7  -3   2      122.75      115.03     15.15 o
   8  -3   2       14.30       16.62      2.36 o
   9  -3   2       43.53       41.34      4.18 o
  10  -3   2       88.53       84.21      7.58 o
  11  -3   2       57.60       57.36      3.09 o
  12  -3   2        2.61        3.07      1.10 o
 -12  -2   2        1.46        0.86      0.49 o
 -11  -2   2        3.94        4.13      1.09 o
 -10  -2   2        3.61        3.88      1.07 o
  -9  -2   2      124.22      111.67      6.72 o
  -8  -2   2      121.36      111.78     11.66 o
  -7  -2   2     1145.15     1233.64     53.96 o
  -6  -2   2     4247.89     4954.51    101.41 o
  -5  -2   2      547.42      517.59     17.79 o
  -4  -2   2      800.64      872.10     53.15 o
  -3  -2   2       56.64       69.35      4.85 o
  -2  -2   2    18368.56    19097.82     92.33 o
  -1  -2   2       20.24       19.92      1.46 o
   0  -2   2      444.94      456.66      6.67 o
   1  -2   2     3730.68     3621.86     21.31 o
   2  -2   2    26148.69    25332.76   1052.75 o
   3  -2   2      153.82      136.74     10.27 o
   4  -2   2      953.53      890.20     17.12 o
   5  -2   2     1311.30     1326.31     42.11 o
   6  -2   2       81.83       74.25     11.01 o
   7  -2   2       68.61       61.61     10.74 o
   8  -2   2        6.17        3.82      1.32 o
   9  -2   2       35.76       44.92      3.34 o
  10  -2   2        0.76        2.17      1.82 o
  11  -2   2        5.08        4.84      0.99 o
  12  -2   2       29.70       30.77      1.81 o
 -12  -1   2        9.43        8.27      1.45 o
 -11  -1   2       80.74       91.17      4.63 o
 -10  -1   2        0.74        1.13      0.92 o
  -9  -1   2      115.44      113.79      6.57 o
  -8  -1   2      137.89      124.04      7.18 o
  -7  -1   2      398.12      399.90     25.02 o
  -6  -1   2      391.06      447.71     22.72 o
  -5  -1   2      476.42      505.58     17.17 o
  -4  -1   2      155.58      186.23      9.14 o
  -3  -1   2    54937.00    49882.44   2768.52 o
  -2  -1   2     6023.66     6032.65    252.76 o
  -1  -1   2     1655.55     1749.88     28.82 o
   0  -1   2     7378.12     7127.01     33.28 o
   1  -1   2     3654.02     3672.16     18.40 o
   2  -1   2    26072.77    26327.31     68.53 o
   3  -1   2     6074.79     5823.43    125.89 o
   4  -1   2       14.40        5.68      2.63 o
   5  -1   2     2192.14     2182.17     53.42 o
   6  -1   2        1.31        0.05      0.71 o
   7  -1   2      222.47      221.48     20.53 o
   8  -1   2      106.55      116.45      5.01 o
   9  -1   2       36.47       38.66      3.02 o
  10  -1   2      115.02      119.16      8.77 o
  11  -1   2       26.97       29.55      2.13 o
  12  -1   2        6.18        6.44      0.73 o
 -12   0   2       49.75       46.89      3.73 o
 -11   0   2       28.30       28.03      2.75 o
 -10   0   2        3.98        6.60      2.40 o
  -9   0   2       15.74       16.76      3.51 o
  -8   0   2        6.26        2.46      1.37 o
  -7   0   2      451.86      453.59     27.46 o
  -6   0   2     3679.28     4052.52     74.39 o
  -5   0   2      946.91      984.82     22.93 o
  -4   0   2       81.43       83.58      5.82 o
  -3   0   2      357.17      432.95     16.44 o
  -2   0   2     6869.89     6470.99     52.18 o
  -1   0   2       27.36       30.72      1.95 o
   0   0   2    14616.44    12890.08    935.80 o
   1   0   2     3634.01     3693.38     39.40 o
   2   0   2      776.25      787.06     15.38 o
   3   0   2      862.62      790.36     25.06 o
   4   0   2     2095.65     2056.09     45.81 o
   5   0   2     1968.01     1971.60     38.11 o
   6   0   2      100.87      128.12     13.35 o
   7   0   2      433.72      449.11     10.80 o
   8   0   2      312.69      325.92     16.13 o
   9   0   2        1.80        0.66      1.08 o
  10   0   2        2.53        2.36      2.01 o
  11   0   2       21.94       23.94      2.02 o
 -13   1   2       49.71       50.69      2.01 o
 -12   1   2        0.24        0.71      0.62 o
 -11   1   2        0.65       -0.20      0.68 o
 -10   1   2       33.60       37.08      3.36 o
  -9   1   2        0.59        2.70      1.39 o
  -8   1   2      775.32      783.51     39.84 o
  -7   1   2     2791.73     3076.00     72.46 o
  -6   1   2       14.49       16.52      4.80 o
  -5   1   2     1069.84     1093.49     22.29 o
  -4   1   2       13.88       15.77      2.31 o
  -3   1   2       22.30       25.95      2.08 o
  -2   1   2     1554.63     1492.86     44.66 o
  -1   1   2     1430.35     1474.83     17.45 o
   0   1   2       83.16       81.28      5.65 o
   1   1   2     1053.08     1092.71     22.80 o
   2   1   2     2338.03     2082.25     41.18 o
   3   1   2      117.81       84.11      8.22 o
   4   1   2     4164.34     4036.41     63.92 o
   5   1   2       16.41       21.49      4.11 o
   6   1   2      479.99      525.64     21.95 o
   7   1   2       24.63       26.79      2.89 o
   8   1   2        2.08        2.09      2.14 o
   9   1   2       10.56        7.43      1.76 o
  10   1   2      154.97      155.78      7.88 o
  11   1   2        0.09       -0.47      0.34 o
 -13   2   2        0.08       -0.30      0.37 o
 -12   2   2        0.06        0.24      0.55 o
 -11   2   2        7.80        7.63      2.04 o
 -10   2   2        5.61        6.85      1.76 o
  -9   2   2       69.61       59.22      3.83 o
  -8   2   2       14.89        4.45      3.24 o
  -7   2   2      657.81      655.09     34.33 o
  -6   2   2     1557.56     1580.81     47.87 o
  -5   2   2      324.79      351.19     11.28 o
  -4   2   2      150.58      142.93      6.78 o
  -3   2   2      348.70      362.07     10.01 o
  -2   2   2     2303.66     2160.32     22.98 o
  -1   2   2     5222.06     5479.55     55.65 o
   0   2   2      129.28      132.10      7.94 o
   1   2   2     1387.62     1342.26     27.00 o
   2   2   2      883.07      963.40     17.80 o
   3   2   2       82.95       65.39      5.17 o
   4   2   2      193.31      170.87     10.61 o
   5   2   2      220.27      186.59     12.28 o
   6   2   2       72.55       63.03     13.29 o
   7   2   2      114.80      115.81      5.54 o
   8   2   2       94.13       90.78      5.30 o
   9   2   2      162.34      149.07      7.24 o
  10   2   2       49.31       51.23      3.60 o
  11   2   2       69.52       53.50      7.51 o
 -13   3   2        0.41       -0.35      0.32 o
 -12   3   2        1.46        0.99      0.36 o
 -11   3   2        4.55        4.77      2.03 o
 -10   3   2       89.19       97.49      5.24 o
  -9   3   2      203.76      209.91     10.71 o
  -8   3   2      408.62      382.95     29.07 o
  -7   3   2     1306.37     1416.10     51.58 o
  -6   3   2      142.81      131.80     14.45 o
  -5   3   2      286.82      286.39     11.48 o
  -4   3   2     1026.13     1016.94     18.02 o
  -3   3   2     1650.94     1719.96     36.60 o
  -2   3   2      105.99      108.37      8.31 o
  -1   3   2     3152.92     3101.71     44.15 o
   0   3   2     3834.81     3803.91     45.92 o
   1   3   2       53.85       57.15      3.42 o
   2   3   2      598.29      623.04     14.59 o
   3   3   2     1715.32     1795.32     37.33 o
   4   3   2      439.89      411.73     31.32 o
   5   3   2        4.92        6.10      4.24 o
   6   3   2        6.00        7.88      1.48 o
   7   3   2      330.36      352.27     10.29 o
   8   3   2       49.83       56.72      4.10 o
   9   3   2        0.25       -0.70      0.97 o
  10   3   2       37.23       38.31      2.90 o
 -13   4   2       15.07       11.91      0.80 o
 -12   4   2        2.67        3.81      0.67 o
 -11   4   2      151.26      161.90      5.91 o
 -10   4   2       21.53       21.82      2.33 o
  -9   4   2      327.63      322.21     11.11 o
  -8   4   2        0.02        1.72      2.37 o
  -7   4   2     1917.71     2072.72     63.82 o
  -6   4   2     1569.35     1596.15     50.88 o
  -5   4   2      100.84      104.32     11.81 o
  -4   4   2     1078.02     1107.33     34.37 o
  -3   4   2        1.22        2.98      0.74 o
  -2   4   2      396.13      354.07     17.76 o
  -1   4   2      263.14      263.05     13.58 o
   0   4   2       38.49       36.84      4.87 o
   1   4   2     3850.18     3636.92     97.78 o
   2   4   2     4044.78     3975.89     36.44 o
   3   4   2      175.78      195.22     21.67 o
   4   4   2      117.19      136.37     19.70 o
   5   4   2      415.18      416.17     16.00 o
   6   4   2      154.67      161.09      5.40 o
   7   4   2      524.10      517.19     12.36 o
   8   4   2      286.26      295.59      8.82 o
   9   4   2        1.80        1.29      0.72 o
  10   4   2        8.28        7.73      1.17 o
 -13   5   2        0.67        0.83      0.34 o
 -12   5   2      176.91      189.10      4.54 o
 -11   5   2      247.16      272.80      8.30 o
 -10   5   2        8.11        9.02      1.47 o
  -9   5   2      109.57      111.46      4.82 o
  -8   5   2      183.47      173.99      5.59 o
  -7   5   2      924.19      968.71     44.67 o
  -6   5   2      576.11      624.37     32.61 o
  -5   5   2      103.05      143.04     14.24 o
  -4   5   2     1631.58     1535.69     41.99 o
  -3   5   2     4509.12     4652.70    134.35 o
  -2   5   2     1948.80     2231.97    101.65 o
  -1   5   2     2908.89     2868.62     36.39 o
   0   5   2     1066.98     1155.85     20.40 o
   1   5   2     1608.67     1824.96    100.33 o
   2   5   2     2077.23     2121.55     36.51 o
   3   5   2      958.69      900.51     50.79 o
   4   5   2      919.64      931.38     55.16 o
   5   5   2       96.19       89.81      4.03 o
   6   5   2       55.00       55.21      3.35 o
   7   5   2      103.48      106.71      5.47 o
   8   5   2        1.69        3.64      2.26 o
   9   5   2       10.65       10.20      1.70 o
 -13   6   2      154.31      119.56      5.08 o
 -12   6   2      384.92      407.46      8.13 o
 -11   6   2      178.60      193.32      5.18 o
 -10   6   2        4.86        4.92      0.86 o
  -9   6   2        0.93        0.88      0.50 o
  -8   6   2      125.15      119.48      4.69 o
  -7   6   2      216.49      176.25     19.71 o
  -6   6   2       63.51       78.41     11.91 o
  -5   6   2       48.82       46.01      8.46 o
  -4   6   2      551.86      571.65     26.38 o
  -3   6   2     2689.42     2795.13     58.73 o
  -2   6   2     1978.92     2208.45    205.32 o
  -1   6   2     1175.00     1283.99     21.21 o
   0   6   2     2725.29     2947.01     31.61 o
   1   6   2     1647.26     1501.43     58.81 o
   2   6   2       57.24       45.10     11.33 o
   3   6   2       36.48       46.27     12.00 o
   4   6   2       31.81       36.76      2.27 o
   5   6   2      445.98      443.11     11.27 o
   6   6   2        1.93        4.06      1.00 o
   7   6   2        3.39        2.57      0.93 o
   8   6   2        2.01        1.98      1.51 o
   9   6   2       78.69       75.93      4.79 o
 -13   7   2       49.56       55.81      3.52 o
 -12   7   2        6.28        7.10      0.81 o
 -11   7   2       13.08       12.10      1.26 o
 -10   7   2      127.65      137.80      4.46 o
  -9   7   2      750.53      785.33     11.37 o
  -8   7   2      155.00      137.96      4.90 o
  -7   7   2      148.19      144.14      6.94 o
  -6   7   2       16.63       16.15      5.41 o
  -5   7   2     1482.60     1473.56     35.19 o
  -4   7   2     1451.68     1385.84     46.24 o
  -3   7   2      232.74      253.31     17.86 o
  -2   7   2       98.29      106.55      6.53 o
  -1   7   2      162.90      112.99      9.17 o
   0   7   2      135.04      189.80     13.16 o
   1   7   2      268.94      285.66     27.79 o
   2   7   2      616.34      574.63     43.16 o
   3   7   2       28.34       22.30      1.78 o
   4   7   2        5.16        4.54      1.04 o
   5   7   2        1.11        2.00      0.81 o
   6   7   2      358.87      389.43      8.30 o
   7   7   2      275.80      277.35     14.00 o
   8   7   2       45.52       39.05      2.45 o
 -13   8   2        0.46        0.22      0.40 o
 -12   8   2       11.85       11.95      1.94 o
 -11   8   2       13.53       14.48      1.66 o
 -10   8   2      118.48      125.48      5.06 o
  -9   8   2        7.15        7.62      1.27 o
  -8   8   2       95.40       89.99      3.96 o
  -7   8   2      164.19      147.25      4.92 o
  -6   8   2      438.47      421.56     36.29 o
  -5   8   2      326.29      294.78     23.22 o
  -4   8   2      223.80      233.17     14.03 o
  -3   8   2     1240.55      998.19     41.89 o
  -2   8   2      415.82      361.86     24.30 o
  -1   8   2      143.99      158.18     11.74 o
   0   8   2      391.78      401.05     32.30 o
   1   8   2      490.44      468.45     37.66 o
   2   8   2        0.62       -0.19      0.89 o
   3   8   2       85.55       74.44      3.33 o
   4   8   2       11.42       17.10      1.63 o
   5   8   2      180.37      194.92      5.95 o
   6   8   2       34.42       39.14      5.21 o
   7   8   2       31.06       31.07      2.69 o
   8   8   2       69.43       66.73      4.05 o
 -13   9   2       23.62       22.74      1.89 o
 -12   9   2       88.99       82.35      5.06 o
 -11   9   2        3.42        4.61      1.72 o
 -10   9   2       36.89       36.36      4.14 o
  -9   9   2      340.57      352.05     13.09 o
  -8   9   2     1291.39     1316.88     25.31 o
  -7   9   2     1346.30     1360.55     23.39 o
  -6   9   2       42.99       42.59      4.17 o
  -5   9   2      880.19      875.87     18.32 o
  -4   9   2       29.48       35.96      3.67 o
  -3   9   2      135.13      109.75     14.90 o
  -2   9   2      369.60      366.61     25.84 o
  -1   9   2      530.05      532.62     10.91 o
   0   9   2      213.07      205.58      5.73 o
   1   9   2        4.21        1.59      1.58 o
   2   9   2      802.03      789.13     19.90 o
   3   9   2      108.65      111.05      4.69 o
   4   9   2        0.21        0.46      0.49 o
   5   9   2        0.30       -0.09      0.77 o
   6   9   2       96.91      102.16      7.47 o
   7   9   2       32.00       29.37      2.01 o
 -12  10   2       35.53       32.53      2.93 o
 -11  10   2      168.48      179.24      8.32 o
 -10  10   2      251.93      273.81     11.42 o
  -9  10   2        8.08        8.07      2.39 o
  -8  10   2        2.44        5.85      2.02 o
  -7  10   2     1424.71     1426.21     27.61 o
  -6  10   2     1151.55     1134.52     24.44 o
  -5  10   2       80.92       74.90      6.56 o
  -4  10   2      210.42      213.50      6.96 o
  -3  10   2      189.84      192.32     14.44 o
  -2  10   2     1048.07     1080.07     16.25 o
  -1  10   2       39.96       37.21      3.12 o
   0  10   2       71.44       79.87      3.83 o
   1  10   2      105.28      110.43      6.25 o
   2  10   2      322.92      333.14      8.20 o
   3  10   2        2.15        2.77      0.88 o
   4  10   2       70.64       70.55      6.61 o
   5  10   2       57.18       54.86      5.62 o
   6  10   2        1.24        3.46      1.12 o
 -12  11   2       72.62       63.85      3.39 o
 -11  11   2       74.18       80.11      5.06 o
 -10  11   2        1.12        0.96      1.23 o
  -9  11   2      223.52      213.04     10.22 o
  -8  11   2        0.35        2.43      1.46 o
  -7  11   2       12.28       12.56      2.82 o
  -6  11   2       51.81       51.03      5.29 o
  -5  11   2        2.25        0.00      0.88 o
  -4  11   2      559.61      577.95     17.47 o
  -3  11   2       16.56       14.93      1.94 o
  -2  11   2       32.17       34.38      3.02 o
  -1  11   2       40.79       48.47      2.96 o
   0  11   2      425.20      421.40     11.95 o
   1  11   2      296.20      298.83      9.90 o
   2  11   2       39.74       43.67      2.77 o
   3  11   2      467.62      481.21     14.12 o
   4  11   2        3.87        4.16      1.20 o
   5  11   2       24.08       19.48      2.75 o
 -11  12   2        2.58        2.77      0.49 o
 -10  12   2      110.66      114.42      3.46 o
  -9  12   2        0.08        0.03      0.76 o
  -8  12   2        3.34        1.24      0.73 o
  -7  12   2      289.95      290.24     15.77 o
  -6  12   2      190.17      185.72      6.94 o
  -5  12   2        0.07        0.08      1.02 o
  -4  12   2      666.13      679.24     13.18 o
  -3  12   2      977.07     1035.77     16.20 o
  -2  12   2        1.71        2.26      1.01 o
  -1  12   2       51.64       54.79      3.24 o
   0  12   2       17.88       14.42      1.71 o
   1  12   2      638.29      598.00     11.07 o
   2  12   2       23.01       22.99      2.11 o
   3  12   2        0.74        0.26      0.57 o
   4  12   2        1.25        3.75      1.18 o
 -10  13   2        1.37        1.92      0.53 o
  -9  13   2       11.08       11.31      1.37 o
  -8  13   2       19.50       19.51      2.08 o
  -7  13   2      104.01      114.71      6.87 o
  -6  13   2       46.15       44.22      3.15 o
  -5  13   2      698.53      716.07     12.69 o
  -4  13   2      469.47      484.86     11.87 o
  -3  13   2        2.06        1.28      0.70 o
  -2  13   2      313.46      337.48     12.24 o
  -1  13   2      260.26      248.01     12.00 o
   0  13   2      182.61      184.24     11.13 o
   1  13   2       72.53       73.87      3.33 o
   2  13   2        0.36       -0.47      0.48 o
   3  13   2       89.18       77.60      4.14 o
  -9  14   2       39.68       36.89      3.71 o
  -8  14   2       23.36       23.98      1.82 o
  -7  14   2      105.85      104.24      4.01 o
  -6  14   2       57.73       56.08      3.07 o
  -5  14   2       32.05       33.16      2.40 o
  -4  14   2       90.45       92.03      3.99 o
  -3  14   2      463.83      500.64     15.77 o
  -2  14   2       68.55       64.10      5.53 o
  -1  14   2       28.77       23.72      3.14 o
   0  14   2       30.02       31.17      2.38 o
   1  14   2       60.74       62.60      4.20 o
  -7  15   2       84.23       84.17      2.70 o
  -6  15   2        3.92        3.51      1.01 o
  -5  15   2       80.24       77.44      4.08 o
  -4  15   2       18.93       18.49      2.51 o
  -3  15   2        0.04        0.24      0.70 o
  -2  15   2       62.87       63.79      3.02 o
  -1  15   2      108.39      117.56      3.64 o
   0 -16   3       11.85        8.05      1.34 o
   1 -16   3        2.95        3.72      1.05 o
   2 -16   3       14.67       11.35      2.06 o
   3 -16   3       56.31       37.27      3.08 o
   4 -16   3        0.60        0.81      0.39 o
   5 -16   3       50.37       42.88      7.07 o
   6 -16   3      269.35      258.72     36.32 o
   7 -16   3      368.81      368.64      8.03 o
  -2 -15   3      147.86      129.11      5.09 o
  -1 -15   3       46.08       35.48      3.07 o
   0 -15   3       89.64       74.60      4.94 o
   1 -15   3        3.37        5.00      0.89 o
   2 -15   3      102.14       99.44      3.38 o
   3 -15   3       29.54       22.60      1.93 o
   4 -15   3       56.16       63.37      3.43 o
   5 -15   3        6.61        6.88      1.17 o
   6 -15   3        0.95        0.80      0.53 o
   7 -15   3       56.06       55.74      4.19 o
   8 -15   3       86.72       76.28      4.26 o
  -3 -14   3        5.15        2.88      0.61 o
  -2 -14   3        0.36        0.25      1.06 o
  -1 -14   3        2.48        3.43      0.74 o
   0 -14   3       48.83       45.69      2.25 o
   1 -14   3      466.46      445.05     10.77 o
   2 -14   3      172.12      175.32      5.82 o
   3 -14   3       75.82       74.25      3.51 o
   4 -14   3       98.62       96.77      4.92 o
   5 -14   3       59.91       61.68      5.62 o
   6 -14   3      298.59      328.06     12.52 o
   7 -14   3       37.05       38.24      2.49 o
   8 -14   3        0.81        1.05      0.63 o
   9 -14   3        0.94        1.00      0.55 o
  -5 -13   3       22.07       21.38      2.54 o
  -4 -13   3       10.89       10.26      1.32 o
  -3 -13   3       83.86       96.15      5.20 o
  -2 -13   3      598.95      613.68     10.95 o
  -1 -13   3      288.23      303.89      7.53 o
   0 -13   3        9.64        7.42      0.95 o
   1 -13   3      247.57      251.89      6.26 o
   2 -13   3      201.06      208.54      6.33 o
   3 -13   3        7.99       11.71      2.77 o
   4 -13   3        3.90        3.79      0.99 o
   5 -13   3      481.54      504.23     10.84 o
   6 -13   3       40.10       43.11      2.49 o
   7 -13   3      157.12      165.86      4.68 o
   8 -13   3       38.66       35.18      2.01 o
   9 -13   3       89.34       94.58      4.42 o
  10 -13   3        3.10        6.07      1.28 o
  -6 -12   3        5.31        4.23      1.11 o
  -5 -12   3       94.89       93.26      4.54 o
  -4 -12   3       47.11       47.05      3.05 o
  -3 -12   3       32.33       28.45      2.53 o
  -2 -12   3      179.86      193.11      5.50 o
  -1 -12   3      584.91      592.44      9.73 o
   0 -12   3      278.23      280.82      6.63 o
   1 -12   3      324.15      330.75      7.27 o
   2 -12   3     1236.62     1246.17     90.50 o
   3 -12   3      173.37      170.83      5.20 o
   4 -12   3        5.74        6.26      1.29 o
   5 -12   3        0.35       -0.36      0.50 o
   6 -12   3      263.16      262.60      8.11 o
   7 -12   3       15.59       15.43      1.92 o
   8 -12   3        0.76        1.03      0.61 o
   9 -12   3      169.27      162.58      5.20 o
  10 -12   3       22.69       20.10      2.23 o
  11 -12   3        0.10        1.03      0.55 o
  -7 -11   3       43.08       38.78      2.23 o
  -6 -11   3       88.72       90.00      4.25 o
  -5 -11   3       13.73       11.97      3.99 o
  -4 -11   3        2.27        1.84      1.01 o
  -3 -11   3      252.48      255.57      7.95 o
  -2 -11   3      144.07      143.97      4.93 o
  -1 -11   3      260.26      241.94      4.88 o
   0 -11   3      459.84      474.55      7.11 o
   1 -11   3     1093.21     1077.16     10.34 o
   2 -11   3       55.05       49.01      2.70 o
   3 -11   3      121.77      124.92      4.33 o
   4 -11   3        0.54       -0.48      0.75 o
   5 -11   3        8.88       11.17      1.66 o
   6 -11   3       15.85       10.02      1.57 o
   7 -11   3       58.30       63.89      3.74 o
   8 -11   3       95.84      104.97      4.72 o
   9 -11   3        0.07        0.70      0.88 o
  10 -11   3       64.96       57.04      4.14 o
  11 -11   3       48.59       40.63      1.98 o
  -8 -10   3       10.41       11.36      1.90 o
  -7 -10   3       27.04       30.64      2.55 o
  -6 -10   3       25.25       20.19      2.46 o
  -5 -10   3      360.16      370.20     11.91 o
  -4 -10   3       51.67       50.83      3.57 o
  -3 -10   3      132.64      127.54      4.65 o
  -2 -10   3      733.34      695.53      9.49 o
  -1 -10   3      305.28      302.29      5.64 o
   0 -10   3      150.50      161.90      3.85 o
   1 -10   3       24.43       27.24      3.33 o
   2 -10   3       22.10       24.39      3.13 o
   3 -10   3      299.09      292.87     26.76 o
   4 -10   3        4.31        0.80      1.29 o
   5 -10   3       10.78       10.99      2.17 o
   6 -10   3      171.49      172.91      5.81 o
   7 -10   3      353.31      344.98     12.20 o
   8 -10   3       86.77       77.98      5.88 o
   9 -10   3      281.47      273.47     10.78 o
  10 -10   3        6.48        5.25      1.40 o
  11 -10   3        6.04        6.44      1.07 o
  -8  -9   3        9.30        6.36      1.32 o
  -7  -9   3      103.26      100.92      5.38 o
  -6  -9   3       34.06       37.64      5.48 o
  -5  -9   3       80.47       73.53      5.50 o
  -4  -9   3       43.81       40.25      3.20 o
  -3  -9   3      203.50      197.53      5.50 o
  -2  -9   3      752.86      771.08     10.18 o
  -1  -9   3        4.84        5.25      2.39 o
   0  -9   3     1944.29     2063.31     46.51 o
   1  -9   3     1395.80     1376.51     37.01 o
   2  -9   3      251.01      254.22     22.87 o
   3  -9   3      314.33      306.41     25.58 o
   4  -9   3     1273.25     1278.98     53.48 o
   5  -9   3      583.59      551.85     35.37 o
   6  -9   3        0.95        1.08      0.80 o
   7  -9   3        1.53        0.92      1.06 o
   8  -9   3      269.68      259.52     10.98 o
   9  -9   3        9.94        9.06      2.09 o
  10  -9   3        2.40        3.21      1.09 o
  11  -9   3        0.15       -0.48      0.64 o
  12  -9   3       39.14       33.02      1.58 o
  -9  -8   3       53.62       53.26      5.12 o
  -8  -8   3      108.21      110.52      5.17 o
  -7  -8   3        6.15        7.06      2.59 o
  -6  -8   3       12.83        8.81      2.75 o
  -5  -8   3      105.13      103.55      5.43 o
  -4  -8   3      281.76      274.28      6.89 o
  -3  -8   3      265.89      266.56      7.13 o
  -2  -8   3      815.87      902.81     29.36 o
  -1  -8   3       66.19       49.39      6.69 o
   0  -8   3       83.30       79.91      8.63 o
   1  -8   3       36.01       40.21      5.95 o
   2  -8   3     2552.75     2712.60     69.26 o
   3  -8   3     3045.62     3063.76     75.37 o
   4  -8   3      208.38      190.85     11.97 o
   5  -8   3      263.36      286.31     15.83 o
   6  -8   3      338.13      360.32      9.13 o
   7  -8   3      418.92      432.93      7.93 o
   8  -8   3      406.13      432.66     10.57 o
   9  -8   3       73.23       72.91      4.37 o
  10  -8   3      760.46      801.56     15.91 o
  11  -8   3       20.33       21.44      2.71 o
  12  -8   3        5.80        5.34      1.07 o
 -10  -7   3       10.33       10.27      1.71 o
  -9  -7   3       10.49        6.97      1.85 o
  -8  -7   3       15.08       12.91      2.39 o
  -7  -7   3       11.10        9.93      2.55 o
  -6  -7   3        0.19       -0.07      0.87 o
  -5  -7   3      504.03      488.67     10.90 o
  -4  -7   3      808.71      799.69     51.71 o
  -3  -7   3      945.88      981.79     53.63 o
  -2  -7   3        6.03       14.51      3.53 o
  -1  -7   3       60.79       58.72      7.00 o
   0  -7   3      141.38      115.62      9.52 o
   1  -7   3      154.03      122.03      9.49 o
   2  -7   3      439.25      458.72     12.31 o
   3  -7   3      469.87      460.13     25.93 o
   4  -7   3      849.19      806.34     23.91 o
   5  -7   3      925.33      959.11     28.05 o
   6  -7   3       92.49       80.40      8.52 o
   7  -7   3        4.19        3.64      0.92 o
   8  -7   3      381.37      385.08     14.65 o
   9  -7   3       49.29       51.57      3.74 o
  10  -7   3      135.84      140.91      5.87 o
  11  -7   3       55.94       57.88      3.85 o
  12  -7   3       50.72       52.44      3.36 o
 -10  -6   3        2.31        4.64      0.94 o
  -9  -6   3        1.41        1.39      1.57 o
  -8  -6   3       43.82       41.28      5.21 o
  -7  -6   3        1.20        0.41      1.01 o
  -6  -6   3      506.12      501.40     10.99 o
  -5  -6   3     1156.31     1204.11     19.46 o
  -4  -6   3      389.57      376.03     33.31 o
  -3  -6   3       39.87       39.97     10.05 o
  -2  -6   3     3221.98     3501.28     65.20 o
  -1  -6   3     4406.18     4406.35    105.49 o
   0  -6   3       15.17       12.92      4.72 o
   1  -6   3      124.43      104.59      5.20 o
   2  -6   3     4948.82     5128.98     47.84 o
   3  -6   3      331.00      340.37     13.73 o
   4  -6   3        1.26        3.55      1.03 o
   5  -6   3      233.06      214.11     12.70 o
   6  -6   3      609.45      613.37     22.36 o
   7  -6   3        8.13        7.56      1.22 o
   8  -6   3      249.15      268.59      6.93 o
   9  -6   3       27.19       26.29      2.76 o
  10  -6   3      484.84      518.87     14.52 o
  11  -6   3      111.53      111.86      4.70 o
  12  -6   3       76.17       81.21      4.28 o
 -11  -5   3      125.87      116.94      3.52 o
 -10  -5   3      122.23      117.22      4.80 o
  -9  -5   3       12.66        7.62      1.72 o
  -8  -5   3      401.60      358.12     26.37 o
  -7  -5   3     1551.51     1597.21     34.25 o
  -6  -5   3     1024.18     1031.42     19.57 o
  -5  -5   3        7.26       13.40      6.31 o
  -4  -5   3      217.50      230.39     24.05 o
  -3  -5   3      115.92      100.36     14.56 o
  -2  -5   3      848.54      840.75     22.79 o
  -1  -5   3      754.01      734.86     20.69 o
   0  -5   3      613.26      481.21      9.10 o
   1  -5   3      496.87      460.43     10.76 o
   2  -5   3        0.85        8.90      2.10 o
   3  -5   3     2790.40     2911.49     38.41 o
   4  -5   3      969.96      990.33     24.19 o
   5  -5   3       21.72       37.00      4.97 o
   6  -5   3        1.07        5.74      3.40 o
   7  -5   3       61.26       56.71      3.41 o
   8  -5   3       95.73       98.19      4.75 o
   9  -5   3       10.34        8.74      2.48 o
  10  -5   3       10.11       11.33      1.79 o
  11  -5   3       47.43       47.36      3.28 o
  12  -5   3       19.46       17.41      1.63 o
 -11  -4   3        7.55        5.71      1.00 o
 -10  -4   3        6.98        5.41      2.13 o
  -9  -4   3       94.15       87.79      6.01 o
  -8  -4   3      543.35      476.46     20.12 o
  -7  -4   3      130.70      122.10      9.02 o
  -6  -4   3      116.26       96.82     16.44 o
  -5  -4   3      482.30      469.12     33.97 o
  -4  -4   3       63.11       29.63      7.72 o
  -3  -4   3      704.24      659.73     34.12 o
  -2  -4   3      707.17      722.47     19.37 o
  -1  -4   3     1560.90     1376.24     25.78 o
   0  -4   3       19.69       22.11      2.12 o
   1  -4   3        4.15        7.72      1.39 o
   2  -4   3      537.12      479.87     10.99 o
   3  -4   3     1540.31     1582.07     26.79 o
   4  -4   3     4034.64     4293.61     56.09 o
   5  -4   3      212.21      190.81     10.46 o
   6  -4   3        2.42       -1.09      1.85 o
   7  -4   3       36.00       41.07      9.49 o
   8  -4   3        0.74        1.35      0.97 o
   9  -4   3      345.44      366.12      9.64 o
  10  -4   3       63.16       70.73      6.11 o
  11  -4   3        0.13        0.90      0.63 o
  12  -4   3        0.18       -0.05      0.51 o
 -12  -3   3        1.89        1.49      0.60 o
 -11  -3   3        4.89        4.00      0.93 o
 -10  -3   3        3.96        3.74      1.96 o
  -9  -3   3      418.68      400.43     12.76 o
  -8  -3   3       60.82       48.37      4.47 o
  -7  -3   3      642.80      640.25     19.39 o
  -6  -3   3     1056.07     1115.27     51.82 o
  -5  -3   3    14091.22    15752.06    180.65 o
  -4  -3   3      537.35      588.66     39.61 o
  -3  -3   3     2520.30     2750.06     62.49 o
  -2  -3   3     1337.87     1373.28     41.56 o
  -1  -3   3     8245.86     8095.55     40.57 o
   0  -3   3     1625.57     1516.06     16.47 o
   1  -3   3     1737.76     1599.87     16.52 o
   2  -3   3     4056.76     4044.66     27.44 o
   3  -3   3      598.26      553.69     14.79 o
   4  -3   3     6799.67     7117.44    109.72 o
   5  -3   3     1368.31     1354.44     45.01 o
   6  -3   3        0.15       -0.09      1.21 o
   7  -3   3        1.56        3.19      1.75 o
   8  -3   3      287.60      303.93     10.53 o
   9  -3   3        8.21        6.04      1.09 o
  10  -3   3      145.50      143.59      8.66 o
  11  -3   3       49.53       53.76      3.16 o
  12  -3   3       11.71        9.37      0.97 o
 -12  -2   3        6.86        7.97      1.39 o
 -11  -2   3       10.75       11.06      1.67 o
 -10  -2   3        0.08        0.11      0.89 o
  -9  -2   3      407.52      426.15     12.96 o
  -8  -2   3       77.63       67.68      5.05 o
  -7  -2   3       45.64       46.67     10.18 o
  -6  -2   3     3763.09     3936.68     54.58 o
  -5  -2   3       10.65        1.93      3.88 o
  -4  -2   3     4720.70     4587.75     79.03 o
  -3  -2   3     1880.85     1958.69     27.01 o
  -2  -2   3     7661.54     7615.82     84.65 o
  -1  -2   3     1834.08     1919.94     17.12 o
   0  -2   3     1886.40     1977.86     19.44 o
   1  -2   3       11.62        8.07      1.12 o
   2  -2   3    23797.70    23775.15    291.69 o
   3  -2   3     4954.98     4949.67     39.71 o
   4  -2   3     3852.67     4054.20     70.17 o
   5  -2   3      268.82      249.71     19.19 o
   6  -2   3      102.44      111.18     14.12 o
   7  -2   3      139.18      143.77      6.76 o
   8  -2   3        0.04       -0.76      0.62 o
   9  -2   3        5.75        8.16      1.59 o
  10  -2   3       33.53       35.80      2.29 o
  11  -2   3       15.53       16.17      2.41 o
  12  -2   3        3.59        3.27      0.76 o
 -12  -1   3       32.30       30.96      2.93 o
 -11  -1   3       48.87       51.88      3.65 o
 -10  -1   3      109.27       99.60     10.89 o
  -9  -1   3        9.80        7.46      1.76 o
  -8  -1   3        6.85        4.22      1.32 o
  -7  -1   3      623.52      580.25     30.30 o
  -6  -1   3      210.40      226.05     12.92 o
  -5  -1   3      363.86      383.04     15.28 o
  -4  -1   3       69.67       58.18      5.32 o
  -3  -1   3       32.25       16.90      2.63 o
  -2  -1   3     6763.49     6538.15     69.99 o
  -1  -1   3     5324.37     5518.88     89.40 o
   0  -1   3       20.34        8.98      2.82 o
   1  -1   3      895.13      814.58     10.84 o
   2  -1   3     4843.26     5070.12     43.32 o
   3  -1   3     1679.12     1731.23     28.72 o
   4  -1   3     3029.50     3137.20     61.27 o
   5  -1   3       85.43       67.27     10.10 o
   6  -1   3      232.49      207.74     13.71 o
   7  -1   3        5.67        5.30      2.53 o
   8  -1   3      140.76      150.08      6.29 o
   9  -1   3       15.75       14.40      1.94 o
  10  -1   3        5.07        6.14      1.39 o
  11  -1   3       79.69       67.97      2.85 o
 -13   0   3        5.79        6.54      0.72 o
 -12   0   3       10.37       10.31      1.87 o
 -11   0   3        6.20        8.27      1.51 o
 -10   0   3       52.59       52.15      7.02 o
  -9   0   3      189.54      193.43     12.05 o
  -8   0   3       14.89        3.78      3.41 o
  -7   0   3       18.38       20.87      6.58 o
  -6   0   3     1477.18     1528.00     54.62 o
  -5   0   3      199.80      186.16     10.15 o
  -4   0   3       81.48      101.96      6.75 o
  -3   0   3      286.25      309.02     11.09 o
  -2   0   3    19097.20    18744.97     72.35 o
  -1   0   3    12993.12    12970.28    260.37 o
   0   0   3       50.21       68.45      4.06 o
   1   0   3      383.10      324.71     13.77 o
   2   0   3      733.47      572.05     14.88 o
   3   0   3     1526.97     1471.75     30.87 o
   4   0   3        0.59        2.65      2.17 o
   5   0   3      182.02      170.42     15.70 o
   6   0   3      414.98      374.53     20.07 o
   7   0   3        6.64        5.18      1.49 o
   8   0   3        3.02        0.47      0.90 o
   9   0   3      282.70      267.37     14.70 o
  10   0   3       63.84       68.27      4.04 o
  11   0   3       22.57       18.57      1.33 o
 -13   1   3        6.66        6.53      0.85 o
 -12   1   3       53.90       55.11      4.35 o
 -11   1   3       66.96       64.01      4.22 o
 -10   1   3       19.17       16.10      2.40 o
  -9   1   3       24.03       21.95      2.42 o
  -8   1   3      499.96      497.09     31.90 o
  -7   1   3     2389.33     2433.66     65.79 o
  -6   1   3      263.60      287.90     12.45 o
  -5   1   3      305.44      286.40      9.36 o
  -4   1   3      492.42      456.68     10.52 o
  -3   1   3    11664.07    11576.84     59.58 o
  -2   1   3     7681.25     7405.46    198.55 o
  -1   1   3    11239.17    11558.84     56.97 o
   0   1   3     1337.33     1397.12     28.16 o
   1   1   3      186.22      198.57     11.45 o
   2   1   3      196.59      194.35      8.92 o
   3   1   3      268.03      309.22     12.33 o
   4   1   3      129.80       92.54     10.51 o
   5   1   3        0.30       -0.08      1.19 o
   6   1   3      109.46      111.60     10.60 o
   7   1   3       98.20      101.17      5.48 o
   8   1   3      212.49      182.69      7.57 o
   9   1   3       83.97       90.54      5.38 o
  10   1   3        7.97        7.31      1.25 o
  11   1   3       15.21       11.34      1.77 o
 -13   2   3       23.50       24.15      1.59 o
 -12   2   3      101.00       94.57      5.85 o
 -11   2   3       41.75       41.07      2.89 o
 -10   2   3       20.02       21.06      2.62 o
  -9   2   3      113.38      114.57      5.70 o
  -8   2   3      235.95      243.81     23.13 o
  -7   2   3        7.52        6.80      4.39 o
  -6   2   3      259.43      213.87     18.09 o
  -5   2   3     1214.08     1201.58     32.03 o
  -4   2   3       21.42       32.77      6.51 o
  -3   2   3       35.71       46.86      4.07 o
  -2   2   3     1791.39     1953.65    104.24 o
  -1   2   3     4584.99     4495.05     55.81 o
   0   2   3      289.30      331.77     14.80 o
   1   2   3      312.96      254.26     13.76 o
   2   2   3       15.78        8.25      1.92 o
   3   2   3     2932.63     2903.20     38.43 o
   4   2   3      410.52      426.31     22.31 o
   5   2   3     1483.08     1623.83     52.49 o
   6   2   3     1211.41     1278.38     18.90 o
   7   2   3       19.59       21.98      4.38 o
   8   2   3      103.38      101.86      5.56 o
   9   2   3      142.62      145.13      6.74 o
  10   2   3       36.31       36.47      4.44 o
 -13   3   3       32.80       31.59      1.85 o
 -12   3   3       44.06       47.76      3.10 o
 -11   3   3        9.38        6.62      1.27 o
 -10   3   3       71.35       74.62      4.18 o
  -9   3   3      315.84      310.85      8.82 o
  -8   3   3     2188.54     2319.13     72.17 o
  -7   3   3      150.15      107.31     14.49 o
  -6   3   3     1499.63     1608.15     50.81 o
  -5   3   3       96.26      117.70      7.21 o
  -4   3   3     1669.95     1569.53     40.61 o
  -3   3   3       24.71       38.87      6.02 o
  -2   3   3      161.87      169.04     12.75 o
  -1   3   3      897.29      836.35     25.69 o
   0   3   3     5720.56     5417.07     64.31 o
   1   3   3       70.85       94.46      8.73 o
   2   3   3      300.07      327.25     12.04 o
   3   3   3     3052.94     3185.77     89.38 o
   4   3   3      446.05      371.23     31.72 o
   5   3   3        3.34        9.21      5.35 o
   6   3   3       51.42       52.06      3.76 o
   7   3   3        7.46        9.92      1.86 o
   8   3   3       15.23       10.15      1.70 o
   9   3   3       40.61       39.19      3.41 o
  10   3   3       27.33       23.26      3.23 o
 -13   4   3       19.99       17.54      1.36 o
 -12   4   3       39.88       44.07      2.21 o
 -11   4   3        5.18        6.09      1.23 o
 -10   4   3      190.85      191.38      6.72 o
  -9   4   3        0.63        0.59      0.88 o
  -8   4   3      414.09      397.90     30.77 o
  -7   4   3      749.49      791.45     39.86 o
  -6   4   3     4115.85     4270.21     85.63 o
  -5   4   3      637.74      620.91     29.70 o
  -4   4   3        2.28        1.66      2.22 o
  -3   4   3      574.24      651.34     28.26 o
  -2   4   3     1908.25     1670.32     41.64 o
  -1   4   3      437.26      431.70     19.48 o
   0   4   3      348.84      338.70     16.96 o
   1   4   3     4143.23     4159.14     61.47 o
   2   4   3      985.04      991.26     21.18 o
   3   4   3       16.75       17.56      7.39 o
   4   4   3      562.65      584.44     42.26 o
   5   4   3      186.74      180.81      6.90 o
   6   4   3      277.67      281.61      9.32 o
   7   4   3       15.81       14.25      2.05 o
   8   4   3       21.12       21.94      2.67 o
   9   4   3        0.44       -0.35      0.65 o
  10   4   3       16.12       15.26      1.19 o
 -13   5   3        4.14        5.13      0.73 o
 -12   5   3      215.98      237.99      5.07 o
 -11   5   3      104.86      115.10      4.07 o
 -10   5   3       34.73       34.97      2.91 o
  -9   5   3       78.21       76.42      4.00 o
  -8   5   3      379.60      372.57      8.22 o
  -7   5   3      561.31      483.27     32.18 o
  -6   5   3       32.39       26.63      6.86 o
  -5   5   3     1093.81     1154.18     41.49 o
  -4   5   3      250.79      188.32     11.41 o
  -3   5   3      324.53      250.35     18.08 o
  -2   5   3      241.72      251.59     16.55 o
  -1   5   3     5038.16     5056.67     69.98 o
   0   5   3      400.83      386.62     12.89 o
   1   5   3      547.44      527.01     22.74 o
   2   5   3     1686.65     1841.41     61.55 o
   3   5   3     1484.77     1466.32     67.44 o
   4   5   3      313.10      303.54      5.70 o
   5   5   3      535.85      577.64     10.47 o
   6   5   3      238.84      217.11      8.12 o
   7   5   3       11.24        8.79      1.55 o
   8   5   3       52.47       56.23      6.42 o
   9   5   3       14.37       13.89      1.61 o
 -13   6   3        0.08        1.21      0.51 o
 -12   6   3        7.23        7.99      0.93 o
 -11   6   3        9.08       11.54      1.32 o
 -10   6   3      169.23      176.25      5.13 o
  -9   6   3      288.34      299.39      8.22 o
  -8   6   3      458.85      461.34      9.32 o
  -7   6   3      185.40      198.71     20.81 o
  -6   6   3      102.23       81.46     12.32 o
  -5   6   3        0.77       -0.13      2.67 o
  -4   6   3       20.27       27.20      6.70 o
  -3   6   3      197.33      168.95     15.13 o
  -2   6   3     3580.57     3727.09    264.48 o
  -1   6   3      855.26      942.90     24.55 o
   0   6   3      670.52      729.78     22.13 o
   1   6   3      142.81       98.95     15.81 o
   2   6   3       72.91       48.74     12.62 o
   3   6   3      608.92      639.58      9.31 o
   4   6   3       42.44       35.18      2.25 o
   5   6   3        3.12        2.84      0.80 o
   6   6   3      148.33      165.83      6.80 o
   7   6   3      103.36      112.22      5.06 o
   8   6   3        8.14        7.85      2.22 o
 -13   7   3      110.69       98.31      4.55 o
 -12   7   3      345.35      359.23      7.11 o
 -11   7   3        4.79        6.62      1.49 o
 -10   7   3      276.21      310.29      8.33 o
  -9   7   3        7.02        7.12      1.35 o
  -8   7   3       14.84       16.53      1.78 o
  -7   7   3       10.26        9.02      1.27 o
  -6   7   3      134.51      115.87     10.90 o
  -5   7   3      551.55      477.45     30.49 o
  -4   7   3      593.17      598.36     31.59 o
  -3   7   3     2370.99     2320.69     56.47 o
  -2   7   3     1518.49     1574.47     42.94 o
  -1   7   3      139.38      145.02     10.54 o
   0   7   3     1811.54     1939.52     68.44 o
   1   7   3      274.02      285.14     29.03 o
   2   7   3       34.16       36.51      3.24 o
   3   7   3        0.47        0.29      0.51 o
   4   7   3        1.28       -0.31      0.53 o
   5   7   3       99.33      101.75      4.49 o
   6   7   3      169.06      177.10      6.51 o
   7   7   3      118.57      118.53      4.37 o
   8   7   3       10.10        9.10      1.58 o
 -13   8   3       29.59       30.62      2.39 o
 -12   8   3        2.26        2.19      0.61 o
 -11   8   3      250.03      261.20     10.44 o
 -10   8   3      387.50      414.85     13.32 o
  -9   8   3     1172.89     1188.77     16.31 o
  -8   8   3       59.00       62.82      3.71 o
  -7   8   3      278.74      274.94      7.22 o
  -6   8   3      494.25      479.14      9.40 o
  -5   8   3     1021.30     1006.11     43.95 o
  -4   8   3       24.11       23.54      6.11 o
  -3   8   3      595.87      582.21     32.31 o
  -2   8   3      244.66      223.79     18.89 o
  -1   8   3      574.51      595.29     36.12 o
   0   8   3      226.06      224.05     24.62 o
   1   8   3      584.04      576.85     17.87 o
   2   8   3       35.48       33.36      3.26 o
   3   8   3       47.23       44.18      2.99 o
   4   8   3       29.29       34.28      2.63 o
   5   8   3      199.44      210.52      5.97 o
   6   8   3       79.61       87.70      3.90 o
   7   8   3        0.43        1.01      0.77 o
 -12   9   3        0.47        1.40      0.75 o
 -11   9   3      134.87      137.55      8.00 o
 -10   9   3       65.63       65.29      3.66 o
  -9   9   3        3.63        3.55      1.01 o
  -8   9   3       15.07       15.84      3.04 o
  -7   9   3      185.09      177.19      6.39 o
  -6   9   3       32.71       28.17      2.96 o
  -5   9   3     1420.20     1386.54     42.93 o
  -4   9   3      724.01      722.45     10.94 o
  -3   9   3      209.96      218.58      6.71 o
  -2   9   3      239.73      243.45      7.44 o
  -1   9   3      331.84      331.20     15.16 o
   0   9   3      170.12      171.84      5.57 o
   1   9   3        4.01        6.72      1.78 o
   2   9   3      447.58      434.38      9.40 o
   3   9   3       13.90       15.67      1.78 o
   4   9   3      116.30      122.25      5.38 o
   5   9   3        1.22        1.17      0.92 o
   6   9   3      175.68      166.12      8.37 o
 -12  10   3        7.65        9.01      1.56 o
 -11  10   3        0.17        0.57      0.86 o
 -10  10   3       40.35       42.00      4.44 o
  -9  10   3      108.71      104.73      4.68 o
  -8  10   3        8.47        6.46      1.33 o
  -7  10   3      247.02      239.34      7.52 o
  -6  10   3      687.40      646.34     12.48 o
  -5  10   3       31.33       33.66      2.03 o
  -4  10   3       29.80       32.28      2.69 o
  -3  10   3      321.51      354.59      8.83 o
  -2  10   3       46.61       47.78      3.47 o
  -1  10   3     1749.65     1783.27     77.06 o
   0  10   3      404.08      383.79     16.47 o
   1  10   3       58.79       62.53      4.72 o
   2  10   3      135.71      127.75      6.53 o
   3  10   3       12.27       10.85      1.67 o
   4  10   3      135.75      138.38      4.87 o
   5  10   3       17.45       16.04      2.83 o
 -12  11   3       55.92       52.22      2.17 o
 -11  11   3      148.59      142.53      4.43 o
 -10  11   3       20.00       19.02      2.88 o
  -9  11   3        9.41        6.22      1.83 o
  -8  11   3       12.64       11.74      2.52 o
  -7  11   3       32.33       30.29      2.27 o
  -6  11   3       12.20        8.40      1.18 o
  -5  11   3       32.18       27.46      2.71 o
  -4  11   3      331.58      331.33      9.18 o
  -3  11   3      991.57     1029.97     21.53 o
  -2  11   3       54.76       69.14      4.62 o
  -1  11   3       28.02       25.01      2.19 o
   0  11   3      214.54      190.80      8.03 o
   1  11   3      564.89      529.20      9.75 o
   2  11   3      284.89      301.34      6.93 o
   3  11   3        0.38        0.18      0.47 o
   4  11   3      101.09      101.95      9.24 o
 -11  12   3        3.61        3.58      0.71 o
 -10  12   3       15.24       18.01      1.35 o
  -9  12   3       42.01       48.41      2.41 o
  -8  12   3       31.05       31.90      2.10 o
  -7  12   3      285.10      289.24      8.17 o
  -6  12   3       25.19       31.79      3.86 o
  -5  12   3      154.27      153.77      6.10 o
  -4  12   3        6.89        5.61      1.25 o
  -3  12   3      473.73      484.27      9.01 o
  -2  12   3      460.15      495.06      9.06 o
  -1  12   3       37.88       34.07      3.15 o
   0  12   3      317.27      307.12      7.56 o
   1  12   3       74.70       65.44      2.75 o
   2  12   3      304.32      325.20      6.93 o
   3  12   3        2.25        1.68      0.64 o
 -10  13   3       36.32       30.07      2.11 o
  -9  13   3        1.47       -0.63      0.54 o
  -8  13   3       19.41       21.98      2.60 o
  -7  13   3        3.49        1.58      0.77 o
  -6  13   3       36.29       35.99      2.70 o
  -5  13   3      179.92      177.50      7.31 o
  -4  13   3      448.62      463.65      9.71 o
  -3  13   3        0.90        0.05      0.70 o
  -2  13   3      147.60      146.03      9.00 o
  -1  13   3      335.86      332.83      8.44 o
   0  13   3       26.73       30.04      1.66 o
   1  13   3        1.77        2.22      0.60 o
   2  13   3        1.62        1.42      0.46 o
  -9  14   3      189.06      196.98      6.21 o
  -8  14   3        8.45        9.76      1.05 o
  -7  14   3       81.20       83.93      9.12 o
  -6  14   3      137.24      143.38      4.47 o
  -5  14   3      140.66      141.85      4.54 o
  -4  14   3        3.37        3.33      1.05 o
  -3  14   3      190.83      196.74      9.16 o
  -2  14   3       55.37       58.21      4.75 o
  -1  14   3        0.58        0.28      0.41 o
   0  14   3        5.92        8.13      1.05 o
  -7  15   3       18.04       14.51      1.51 o
  -6  15   3        3.84        5.04      1.01 o
  -5  15   3      215.38      239.10      8.24 o
  -4  15   3       38.83       39.24      3.29 o
  -3  15   3       52.14       45.26      3.35 o
  -2  15   3        1.94        1.90      0.46 o
   0 -16   4       18.00       18.22      2.14 o
   1 -16   4      116.27      111.12      5.58 o
   2 -16   4        4.46        6.06      0.83 o
   3 -16   4      135.77      105.62      9.43 o
   4 -16   4       25.84       24.15      1.68 o
   5 -16   4       15.60       11.43      1.15 o
   6 -16   4       40.67       39.73      1.95 o
  -2 -15   4        6.58        4.84      0.78 o
  -1 -15   4       30.43       30.75      2.26 o
   0 -15   4       11.25        9.95      1.74 o
   1 -15   4      419.75      396.13     49.56 o
   2 -15   4      208.75      236.06      6.60 o
   3 -15   4       32.77       37.10      2.70 o
   4 -15   4       50.15       50.38      3.17 o
   5 -15   4       53.39       54.11      3.18 o
   6 -15   4       34.19       40.57      2.62 o
   7 -15   4       22.03       27.07      2.84 o
   8 -15   4       96.55      111.03      4.79 o
  -4 -14   4      110.50      116.62      5.54 o
  -3 -14   4      282.45      275.24     28.14 o
  -2 -14   4        0.12        0.87      0.74 o
  -1 -14   4      522.31      543.80      8.96 o
   0 -14   4      677.89      740.39     17.50 o
   1 -14   4       97.18      104.67      5.34 o
   2 -14   4       85.78       77.19      3.52 o
   3 -14   4       11.25        8.33      1.31 o
   4 -14   4       22.00       21.40      1.80 o
   5 -14   4        0.17        0.24      0.52 o
   6 -14   4      100.85      105.89      4.48 o
   7 -14   4       78.03       71.47      3.39 o
   8 -14   4       25.96       23.99      2.74 o
   9 -14   4       32.53       33.72      2.74 o
  -5 -13   4        2.65        4.47      1.30 o
  -4 -13   4       28.86       24.59      2.78 o
  -3 -13   4      120.49      125.97      8.94 o
  -2 -13   4       91.66       89.31      4.12 o
  -1 -13   4       11.17        8.47      1.17 o
   0 -13   4      336.38      332.73      8.24 o
   1 -13   4      393.05      408.30     10.90 o
   2 -13   4      128.77      126.50      4.05 o
   3 -13   4       73.39       75.74      3.47 o
   4 -13   4       56.85       53.74      3.23 o
   5 -13   4      282.56      320.95      8.96 o
   6 -13   4       46.69       47.91      3.38 o
   7 -13   4        7.62        7.86      1.39 o
   8 -13   4       64.86       70.73      3.97 o
   9 -13   4        7.12        6.19      0.97 o
  10 -13   4       41.03       39.92      2.79 o
  -6 -12   4        0.01        0.07      0.91 o
  -5 -12   4       46.57       42.52      3.32 o
  -4 -12   4      131.49      129.66      4.90 o
  -3 -12   4        5.10        3.96      0.94 o
  -2 -12   4       14.21        9.98      1.32 o
  -1 -12   4      174.89      187.74      4.27 o
   0 -12   4      897.08      900.34     12.70 o
   1 -12   4      326.16      320.36     11.09 o
   2 -12   4      140.44      133.33      7.45 o
   3 -12   4       70.66       72.05      3.54 o
   4 -12   4      103.61       96.43      4.04 o
   5 -12   4       28.15       23.99      2.01 o
   6 -12   4      132.80      134.01      8.31 o
   7 -12   4      165.91      176.68      9.34 o
   8 -12   4       12.70       11.21      2.37 o
   9 -12   4        4.68        5.27      1.41 o
  10 -12   4       15.08        9.78      1.59 o
  -7 -11   4        1.70        1.76      1.22 o
  -6 -11   4       96.33       97.13      7.23 o
  -5 -11   4        9.54       10.97      2.89 o
  -4 -11   4        5.79        3.53      0.91 o
  -3 -11   4       15.77       18.77      1.79 o
  -2 -11   4      192.41      203.40      5.82 o
  -1 -11   4       24.45       28.82      1.72 o
   0 -11   4      159.47      153.60      4.09 o
   1 -11   4      422.66      408.24      9.53 o
   2 -11   4      200.65      196.23      5.59 o
   3 -11   4      448.05      435.79     12.30 o
   4 -11   4       21.16       21.47      1.81 o
   5 -11   4       50.10       54.69      3.71 o
   6 -11   4      252.27      259.40      8.00 o
   7 -11   4       90.05       82.58      4.06 o
   8 -11   4      186.54      186.17      5.93 o
   9 -11   4       79.52       77.40      3.54 o
  10 -11   4        3.46        3.50      0.94 o
  11 -11   4        8.53        8.55      1.32 o
  -8 -10   4      122.60      122.40      6.60 o
  -7 -10   4      143.12      145.56      5.52 o
  -6 -10   4       18.82       16.32      2.17 o
  -5 -10   4        2.24        1.17      0.60 o
  -4 -10   4      213.41      236.12      9.77 o
  -3 -10   4      251.80      232.14      6.26 o
  -2 -10   4      149.60      124.11      3.45 o
  -1 -10   4      319.55      297.42      5.07 o
   0 -10   4     1080.83     1109.95     18.40 o
   1 -10   4       15.34       18.52      1.23 o
   2 -10   4     1174.25     1196.04     15.88 o
   3 -10   4     1177.93     1201.33     12.17 o
   4 -10   4      531.17      550.22     12.63 o
   5 -10   4       37.10       35.64      2.95 o
   6 -10   4      103.71       98.70      4.62 o
   7 -10   4      657.30      618.71     11.69 o
   8 -10   4      204.51      188.25      8.90 o
   9 -10   4      138.78      141.46      7.39 o
  10 -10   4        7.01       10.62      2.18 o
  11 -10   4       67.54       54.42      2.72 o
  -9  -9   4        3.55        1.41      0.95 o
  -8  -9   4        0.02       -0.20      0.53 o
  -7  -9   4       40.27       38.75      3.35 o
  -6  -9   4      491.47      465.15     22.78 o
  -5  -9   4        1.72        1.61      1.90 o
  -4  -9   4      154.40      153.50      6.09 o
  -3  -9   4       32.94       38.48      2.42 o
  -2  -9   4      191.60      205.62      4.34 o
  -1  -9   4        0.40       -0.25      5.08 o
   0  -9   4      246.88      219.14     15.49 o
   1  -9   4      724.44      719.85     27.27 o
   2  -9   4     1310.90     1368.93     53.86 o
   3  -9   4      547.21      554.96     34.90 o
   4  -9   4     2014.42     2054.72     68.21 o
   5  -9   4      198.56      208.30      6.04 o
   6  -9   4      858.06      826.13     13.90 o
   7  -9   4       97.78      102.25      4.84 o
   8  -9   4      142.82      148.52      5.83 o
   9  -9   4        4.50        3.55      1.54 o
  10  -9   4       41.34       34.98      3.54 o
  11  -9   4        7.32        8.04      1.50 o
  -9  -8   4       20.58       18.69      2.71 o
  -8  -8   4       25.86       24.42      3.23 o
  -7  -8   4        3.79        2.68      1.14 o
  -6  -8   4      160.43      158.37     11.41 o
  -5  -8   4        6.04        5.17      1.69 o
  -4  -8   4      927.92      967.89     11.99 o
  -3  -8   4      682.60      656.32     13.21 o
  -2  -8   4       45.70       60.05      7.79 o
  -1  -8   4     2527.57     2585.01     50.63 o
   0  -8   4      629.54      635.50     54.24 o
   1  -8   4       24.65       29.59      5.32 o
   2  -8   4      266.73      236.40     14.24 o
   3  -8   4      846.71      875.14     40.90 o
   4  -8   4      126.32      113.94      9.44 o
   5  -8   4      168.51      169.91     12.41 o
   6  -8   4      103.32      104.73      3.18 o
   7  -8   4       10.80        9.55      1.79 o
   8  -8   4      771.70      754.62     11.44 o
   9  -8   4      353.86      372.48      7.81 o
  10  -8   4       29.00       27.97      2.31 o
  11  -8   4       46.40       51.82      3.85 o
  12  -8   4        6.65        4.56      0.80 o
 -10  -7   4       35.05       30.38      3.09 o
  -9  -7   4       74.71       81.16      3.71 o
  -8  -7   4        6.08        5.38      1.42 o
  -7  -7   4       40.11       34.92      3.59 o
  -6  -7   4        0.73        0.23      0.88 o
  -5  -7   4     1174.76     1164.05     20.53 o
  -4  -7   4      130.80      126.21     20.17 o
  -3  -7   4      814.32      833.10     49.50 o
  -1  -7   4       73.62       85.54     14.02 o
   0  -7   4     1531.05     1633.67     47.26 o
   1  -7   4     3501.57     3649.01     58.52 o
   2  -7   4      463.68      470.40     15.50 o
   3  -7   4       26.53       23.93      3.92 o
   4  -7   4       44.77       28.17      4.61 o
   5  -7   4      293.15      311.47     16.30 o
   6  -7   4      632.21      672.30     11.63 o
   7  -7   4      344.18      367.06      8.02 o
   8  -7   4      311.41      310.15      9.37 o
   9  -7   4      287.35      293.80      9.42 o
  10  -7   4        0.10       -0.19      0.54 o
  11  -7   4       68.18       65.91      4.47 o
  12  -7   4        1.31        1.88      0.60 o
 -10  -6   4       41.30       37.70      2.39 o
  -9  -6   4       29.44       25.51      4.08 o
  -8  -6   4        1.57       -1.96      1.29 o
  -7  -6   4       37.11       28.32      3.98 o
  -6  -6   4      156.53      148.95      8.05 o
  -5  -6   4      699.59      690.09     14.65 o
  -4  -6   4      112.73       99.88     17.50 o
  -3  -6   4        5.16        8.66      4.77 o
  -2  -6   4     4568.63     4911.82     61.95 o
  -1  -6   4      922.81      884.84     25.74 o
   0  -6   4      315.14      291.15     14.35 o
   1  -6   4     1977.60     2039.51     39.56 o
   2  -6   4       36.18       72.59      6.10 o
   3  -6   4      262.57      368.91     15.11 o
   4  -6   4      110.01      159.95     19.10 o
   5  -6   4      304.84      319.45     15.73 o
   6  -6   4      609.53      605.02     35.17 o
   7  -6   4        2.83        1.45      0.76 o
   8  -6   4      342.64      361.84      8.10 o
   9  -6   4      137.03      137.91     12.67 o
  10  -6   4        7.22        8.17      1.50 o
  11  -6   4       43.19       40.63      2.07 o
  12  -6   4       31.62       28.90      2.22 o
 -11  -5   4      146.69      118.26      7.69 o
 -10  -5   4        1.87        1.19      1.66 o
  -9  -5   4        2.20        1.41      1.31 o
  -8  -5   4       86.47       82.45      5.99 o
  -7  -5   4        2.77       -1.07      2.26 o
  -6  -5   4      970.57      970.60     17.43 o
  -5  -5   4       12.36        7.34      4.88 o
  -4  -5   4      930.82      968.16     48.94 o
  -3  -5   4     3302.73     3607.07     87.87 o
  -2  -5   4     2627.81     2522.86     41.33 o
  -1  -5   4      897.80      947.26     24.60 o
   0  -5   4        4.14        8.14      1.71 o
   1  -5   4     1803.58     1646.99     22.74 o
   2  -5   4      590.05      560.82     11.86 o
   3  -5   4       36.23       34.12      4.47 o
   4  -5   4      149.36      142.66      9.50 o
   5  -5   4      818.55      869.73     29.58 o
   6  -5   4      587.46      624.09     35.50 o
   7  -5   4      375.40      372.73      8.92 o
   8  -5   4     1536.11     1663.04     20.80 o
   9  -5   4      187.44      197.00      5.93 o
  10  -5   4       23.41       21.38      2.33 o
  11  -5   4        4.64        3.85      0.90 o
  12  -5   4       91.49       89.52      3.84 o
 -11  -4   4       96.07       96.88      7.55 o
 -10  -4   4       85.90       85.10      4.54 o
  -9  -4   4       40.52       46.54      6.03 o
  -8  -4   4     5248.47     5011.85     45.64 o
  -7  -4   4      510.13      478.67     12.68 o
  -6  -4   4      191.13      171.32     21.83 o
  -5  -4   4      169.62      179.27     21.01 o
  -4  -4   4      868.76      831.67     41.83 o
  -3  -4   4      258.62      274.56     22.26 o
  -2  -4   4      351.80      277.65     12.77 o
  -1  -4   4      115.76      154.66      4.04 o
   0  -4   4     4582.70     4432.13     34.99 o
   1  -4   4      608.58      622.79     15.86 o
   2  -4   4     4772.72     4661.76     64.78 o
   3  -4   4     4998.98     5225.62     51.36 o
   4  -4   4     4660.47     4753.02    105.16 o
   5  -4   4      935.91     1043.93     42.21 o
   6  -4   4      119.24      123.11     15.78 o
   7  -4   4      332.96      329.53      8.36 o
   8  -4   4      188.02      173.40      6.67 o
   9  -4   4       15.10       17.49      2.11 o
  10  -4   4       19.83       24.40      2.49 o
  11  -4   4        0.05        0.78      0.48 o
  12  -4   4        4.21        5.86      0.96 o
 -12  -3   4        4.06        2.63      0.71 o
 -11  -3   4        7.83        7.32      2.64 o
 -10  -3   4      337.93      346.68      9.69 o
  -9  -3   4      255.93      235.57      9.82 o
  -8  -3   4       17.63       16.71      2.72 o
  -7  -3   4      443.31      409.06     12.90 o
  -6  -3   4      261.96      238.57     23.99 o
  -5  -3   4     1543.51     1759.28     60.21 o
  -4  -3   4      237.49      295.45     22.88 o
  -3  -3   4      807.12      880.82     43.26 o
  -2  -3   4      251.39      198.21      7.71 o
  -1  -3   4       58.23       43.03      2.88 o
   0  -3   4       47.63       34.73      2.74 o
   1  -3   4     1734.46     1928.18     22.78 o
   2  -3   4     4617.00     4917.25     52.09 o
   3  -3   4      238.93      253.51     10.53 o
   4  -3   4     8567.32     8938.33    130.17 o
   5  -3   4      449.68      429.33     27.17 o
   6  -3   4      162.03      174.76     18.63 o
   7  -3   4       63.10       62.55      7.45 o
   8  -3   4       64.23       65.22      4.03 o
   9  -3   4       53.86       52.78      3.08 o
  10  -3   4       47.87       44.30      3.27 o
  11  -3   4        5.45        6.65      1.09 o
 -12  -2   4       72.97       75.47      4.17 o
 -11  -2   4       22.27       24.01      2.40 o
 -10  -2   4       28.60       29.21      2.96 o
  -9  -2   4        1.11        2.85      1.38 o
  -8  -2   4       30.62       26.68      3.12 o
  -7  -2   4       79.76       91.72     14.37 o
  -6  -2   4     2229.72     2651.08     92.71 o
  -5  -2   4       16.44       10.31      4.41 o
  -4  -2   4     7285.45     7465.14    104.59 o
  -3  -2   4      364.01      339.65     20.47 o
  -2  -2   4       35.94       68.92      5.01 o
  -1  -2   4      104.54       73.66      4.78 o
   0  -2   4     3544.12     3306.51     29.39 o
   1  -2   4     1566.68     1562.94     21.69 o
   2  -2   4      735.55      721.06     13.12 o
   3  -2   4     2969.34     2927.09     39.16 o
   4  -2   4      425.75      395.94     23.65 o
   5  -2   4     2165.88     2285.85     61.57 o
   6  -2   4      133.36      145.94     16.92 o
   7  -2   4      601.72      611.99     11.41 o
   8  -2   4        1.24        0.84      0.79 o
   9  -2   4        0.66        0.15      0.67 o
  10  -2   4        6.19        6.94      1.41 o
  11  -2   4       93.43       91.73      3.84 o
 -12  -1   4        1.17        1.85      0.83 o
 -11  -1   4       42.18       40.15      3.77 o
 -10  -1   4       62.08       67.09      4.56 o
  -9  -1   4       96.46       90.29      8.52 o
  -8  -1   4        4.69        8.43      2.31 o
  -7  -1   4       42.25       26.79      6.49 o
  -6  -1   4      690.93      738.03     23.63 o
  -5  -1   4     1252.75     1379.44     33.44 o
  -4  -1   4      986.07     1074.61     23.51 o
  -3  -1   4     3614.85     3496.55     60.49 o
  -2  -1   4       23.26       34.88      3.71 o
  -1  -1   4     3198.32     3037.59     29.76 o
   0  -1   4      382.72      379.76     10.48 o
   1  -1   4       96.48       83.49      5.06 o
   2  -1   4      197.94      219.92     10.04 o
   3  -1   4     4460.03     4827.79     52.63 o
   4  -1   4      182.12      150.77     14.55 o
   5  -1   4      784.68      808.35     36.75 o
   6  -1   4       76.81       67.96     11.47 o
   7  -1   4       38.72       39.99      3.90 o
   8  -1   4       61.23       56.03      4.01 o
   9  -1   4      219.09      233.57      6.15 o
  10  -1   4       24.79       22.21      2.28 o
  11  -1   4        9.55       10.16      1.08 o
 -13   0   4       25.47       28.00      1.52 o
 -12   0   4       14.46       13.30      2.09 o
 -11   0   4        0.55        1.22      0.78 o
 -10   0   4       18.48       19.53      2.52 o
  -9   0   4      123.76      122.46      6.13 o
  -8   0   4       16.88        7.81      6.09 o
  -7   0   4        5.30        7.78      3.85 o
  -6   0   4      664.47      719.80     27.33 o
  -5   0   4     1512.60     1531.71     23.82 o
  -4   0   4      452.80      365.60     11.81 o
  -3   0   4     1631.67     1782.09     58.19 o
  -2   0   4     3429.63     3681.88     36.53 o
  -1   0   4     6230.80     5866.97    176.01 o
   0   0   4        0.69        0.77      0.94 o
   1   0   4     6398.92     6609.83     71.13 o
   2   0   4     2410.11     2437.37     47.36 o
   3   0   4     6935.39     7332.59     92.62 o
   4   0   4      336.23      390.73     23.48 o
   5   0   4      146.67      132.07     14.84 o
   6   0   4      516.80      560.95     12.94 o
   7   0   4      159.00      165.44      7.99 o
   8   0   4       67.59       60.81      4.12 o
   9   0   4        3.14        2.13      0.79 o
  10   0   4       52.56       46.80      2.20 o
  11   0   4        5.37        6.59      1.26 o
 -13   1   4        0.96       -0.29      0.53 o
 -12   1   4        7.07        7.82      1.76 o
 -11   1   4       23.50       20.99      3.11 o
 -10   1   4       12.16       10.08      1.81 o
  -9   1   4        7.21       10.24      1.76 o
  -8   1   4       40.43       46.28      3.28 o
  -7   1   4     1267.23     1303.47     48.74 o
  -6   1   4      975.42      977.03     40.60 o
  -5   1   4      676.66      624.09     14.42 o
  -4   1   4     3295.75     3097.30     71.21 o
  -3   1   4    14635.10    14104.25    175.95 o
  -2   1   4    13823.39    13446.17    290.09 o
  -1   1   4      326.98      348.72     11.29 o
   0   1   4     2817.20     2784.77     46.32 o
   1   1   4      356.87      306.54     16.16 o
   2   1   4       91.79       85.01      9.32 o
   3   1   4      136.80      115.84      8.33 o
   4   1   4      153.28      111.45     12.59 o
   5   1   4       30.02       15.79      5.09 o
   6   1   4      206.10      210.34      8.17 o
   7   1   4      214.10      194.62      7.86 o
   8   1   4      280.79      270.23      6.68 o
   9   1   4       77.16       76.97      4.60 o
  10   1   4        2.57        2.80      1.42 o
 -13   2   4       18.19       15.51      1.29 o
 -12   2   4       22.73       20.08      2.77 o
 -11   2   4        9.63        9.12      2.29 o
 -10   2   4      146.09      152.45      6.91 o
  -9   2   4      583.51      602.23     12.53 o
  -8   2   4     1079.70     1168.00     22.66 o
  -7   2   4      641.85      681.48     36.21 o
  -6   2   4      281.65      246.16     12.01 o
  -5   2   4      996.58     1009.91     28.68 o
  -4   2   4     1128.07     1146.43     44.88 o
  -3   2   4     1277.76     1370.18     27.06 o
  -2   2   4     1507.24     1709.24     68.46 o
  -1   2   4      158.79      118.68     10.32 o
   0   2   4      721.51      777.73     26.39 o
   1   2   4       13.25       18.08      4.14 o
   2   2   4      361.73      283.96     17.51 o
   3   2   4      675.64      575.97     18.92 o
   4   2   4      963.96      971.76     36.78 o
   5   2   4        0.45        3.17      3.36 o
   6   2   4       11.58        9.55      1.70 o
   7   2   4       36.25       29.75      3.03 o
   8   2   4      105.76       97.43      5.37 o
   9   2   4        4.50        4.19      2.02 o
  10   2   4       29.16       30.12      1.92 o
 -13   3   4        0.28       -0.28      0.46 o
 -12   3   4       47.39       49.94      3.06 o
 -11   3   4        0.39        0.64      0.85 o
 -10   3   4       39.43       41.23      3.02 o
  -9   3   4       55.26       50.17      3.13 o
  -8   3   4       92.97       89.90      5.63 o
  -7   3   4      918.82      998.92     44.50 o
  -6   3   4      261.14      207.60     10.82 o
  -5   3   4      837.33      918.86     26.14 o
  -4   3   4     6643.84     6951.07     65.78 o
  -3   3   4      938.22      884.59     33.81 o
  -2   3   4      175.63      131.88     12.11 o
  -1   3   4     6459.21     6947.54     82.15 o
   0   3   4     1887.16     1769.77     41.63 o
   1   3   4       48.83       40.24      6.54 o
   2   3   4        5.54        5.80      3.60 o
   3   3   4      516.43      524.97     18.22 o
   4   3   4     3590.61     3670.32    104.59 o
   5   3   4      282.83      286.93     11.28 o
   6   3   4       22.57       17.24      3.67 o
   7   3   4       34.23       36.30      3.43 o
   8   3   4       66.52       71.97      4.42 o
   9   3   4        0.32        0.17      0.70 o
  10   3   4        3.75        1.45      0.83 o
 -13   4   4       61.43       56.61      8.51 o
 -12   4   4      330.33      367.72      8.06 o
 -11   4   4        1.14        1.40      0.57 o
 -10   4   4        0.01       -0.64      0.78 o
  -9   4   4       75.59       78.67      4.14 o
  -8   4   4      295.34      266.82     15.00 o
  -7   4   4        4.38        5.89      4.16 o
  -6   4   4      504.12      477.23     29.21 o
  -5   4   4       10.04       34.68      7.36 o
  -4   4   4       99.74      165.02     16.03 o
  -3   4   4      235.25      260.25     19.00 o
  -2   4   4      463.96      480.91     24.14 o
  -1   4   4       21.37        5.95      2.59 o
   0   4   4       41.48       22.65      5.00 o
   1   4   4        9.85        2.90      2.07 o
   2   4   4     4019.46     4426.21     73.98 o
   3   4   4      452.14      469.71     21.00 o
   4   4   4      255.65      263.98      8.87 o
   5   4   4       70.26       74.59      4.56 o
   6   4   4      220.83      221.08      8.36 o
   7   4   4        0.20        1.17      0.85 o
   8   4   4        0.39       -0.06      1.24 o
   9   4   4        1.04        0.44      0.60 o
 -13   5   4       15.01       14.62      1.79 o
 -12   5   4      101.79      109.90      3.32 o
 -11   5   4       50.36       59.80      2.85 o
 -10   5   4       61.06       62.51      3.03 o
  -9   5   4       97.33      104.49      4.83 o
  -8   5   4        0.20        1.83      0.74 o
  -7   5   4      121.03       98.87     14.85 o
  -6   5   4      141.89      144.84     16.39 o
  -5   5   4      265.54      217.36     20.51 o
  -4   5   4       32.99       57.14     10.07 o
  -3   5   4     5212.32     5330.02     88.04 o
  -2   5   4     4529.82     4469.33     75.22 o
  -1   5   4        7.73        3.24      2.53 o
   0   5   4      775.67      798.28     30.69 o
   1   5   4      456.58      397.05     22.12 o
   2   5   4      380.33      382.83     23.27 o
   3   5   4     1078.43     1126.95     16.91 o
   4   5   4      498.34      510.53     11.63 o
   5   5   4       14.80       15.16      2.19 o
   6   5   4        1.98        4.69      1.43 o
   7   5   4       78.09       74.32      4.36 o
   8   5   4       76.56       82.19      6.91 o
   9   5   4       25.34       24.38      2.71 o
 -13   6   4      137.86      129.76      7.73 o
 -12   6   4      172.42      196.55      5.41 o
 -11   6   4      147.48      150.00      8.87 o
 -10   6   4        3.80        3.70      0.94 o
  -9   6   4       18.26       14.72      1.85 o
  -8   6   4      400.11      385.43      8.95 o
  -7   6   4      208.79      240.01     23.11 o
  -6   6   4     1307.36     1166.62     52.13 o
  -5   6   4      586.38      570.53     33.91 o
  -4   6   4      394.83      427.33     27.15 o
  -3   6   4      239.67      265.35     20.23 o
  -2   6   4     1951.63     1985.84    149.10 o
  -1   6   4      733.37      743.56     23.77 o
   0   6   4       83.22       65.74      7.27 o
   1   6   4      332.48      363.26     17.65 o
   2   6   4      279.57      307.85     12.89 o
   3   6   4      768.51      775.81     11.75 o
   4   6   4       11.33       13.85      1.67 o
   5   6   4      286.26      299.08      7.76 o
   6   6   4       71.73       75.85      4.53 o
   7   6   4       65.77       68.75      3.74 o
   8   6   4        9.96       14.08      2.11 o
 -13   7   4       26.36       19.38      3.12 o
 -12   7   4       26.45       27.27      2.44 o
 -11   7   4        3.16        3.66      0.99 o
 -10   7   4       33.93       33.03      2.74 o
  -9   7   4        1.23        0.82      0.68 o
  -8   7   4        3.22        3.17      0.89 o
  -7   7   4      336.31      328.45      7.82 o
  -6   7   4      411.57      358.92     29.18 o
  -5   7   4       99.54       86.28     13.17 o
  -4   7   4      219.20      211.96     19.54 o
  -3   7   4     1660.87     1711.60     51.26 o
  -2   7   4     1410.76     1376.47     43.72 o
  -1   7   4        4.02        2.69      3.75 o
   0   7   4      956.39      957.20     50.37 o
   1   7   4      631.16      708.40     19.69 o
   2   7   4      247.65      237.59      8.38 o
   3   7   4       33.07       31.25      2.23 o
   4   7   4       58.36       62.60      3.59 o
   5   7   4        1.93        3.41      0.88 o
   6   7   4       12.40       10.47      1.56 o
   7   7   4       45.90       39.50      2.79 o
 -13   8   4       64.18       54.68      2.95 o
 -12   8   4        2.06        2.24      0.68 o
 -11   8   4      171.14      174.47      5.82 o
 -10   8   4       41.52       48.31      3.42 o
  -9   8   4       51.11       49.72      3.51 o
  -8   8   4       72.93       71.74      4.15 o
  -7   8   4      184.41      194.84      6.41 o
  -6   8   4      295.08      290.75      7.61 o
  -5   8   4     2713.55     2741.08     22.97 o
  -4   8   4      201.93      215.69     19.15 o
  -3   8   4       25.58       32.08      7.22 o
  -2   8   4        4.17        1.78      1.79 o
  -1   8   4      443.48      442.96     14.26 o
   0   8   4       34.69       33.38      3.78 o
   1   8   4      885.71      885.33     16.48 o
   2   8   4       67.96       64.05      3.67 o
   3   8   4       93.58       95.38      3.88 o
   4   8   4       73.71       72.62      3.64 o
   5   8   4        0.59        0.59      0.55 o
   6   8   4        0.45        0.68      0.69 o
   7   8   4       11.97        9.04      1.47 o
 -13   9   4       33.74       28.56      2.19 o
 -12   9   4        5.03        4.13      1.19 o
 -11   9   4        4.71        4.54      0.91 o
 -10   9   4      148.47      146.62      5.56 o
  -9   9   4       23.18       25.95      2.51 o
  -8   9   4      308.49      307.41      8.62 o
  -7   9   4      416.22      394.95      9.77 o
  -6   9   4      108.87      102.66      5.93 o
  -5   9   4       23.12       28.78      1.82 o
  -4   9   4     2227.07     2183.54     31.73 o
  -3   9   4      122.80      127.35      5.19 o
  -2   9   4      299.55      277.37     11.84 o
  -1   9   4      330.37      318.73     15.49 o
   0   9   4     1259.35     1292.61     24.98 o
   1   9   4        7.88       12.65      2.14 o
   2   9   4        0.53       -0.16      0.87 o
   3   9   4       20.84       25.85      2.21 o
   4   9   4      102.93      102.77      4.67 o
   5   9   4      446.50      442.18      9.95 o
   6   9   4        2.92        5.16      1.32 o
 -12  10   4       83.05       77.15      3.08 o
 -11  10   4        0.10        0.89      0.76 o
 -10  10   4        4.50        3.38      0.84 o
  -9  10   4       40.97       45.84      3.17 o
  -8  10   4      368.34      370.39      9.30 o
  -7  10   4        0.06        0.86      0.80 o
  -6  10   4      354.80      340.23      6.48 o
  -5  10   4        9.77        7.02      1.19 o
  -4  10   4      163.77      150.30      4.92 o
  -3  10   4      384.71      385.46      9.65 o
  -2  10   4     1815.45     1942.56     63.38 o
  -1  10   4       52.25       45.51      4.79 o
   0  10   4      517.90      482.13     12.99 o
   1  10   4      207.97      208.18      8.42 o
   2  10   4      255.48      256.00      7.83 o
   3  10   4       16.27       14.43      3.95 o
   4  10   4        2.00        1.42      0.41 o
   5  10   4        6.62        4.41      1.29 o
 -12  11   4       27.13       22.39      1.88 o
 -11  11   4       61.71       59.43      2.92 o
 -10  11   4       46.43       46.58      2.29 o
  -9  11   4       17.24       16.76      1.27 o
  -8  11   4        0.13        0.19      0.42 o
  -7  11   4       47.30       45.95      2.68 o
  -6  11   4        3.34        4.06      0.82 o
  -5  11   4       59.01       55.47      2.95 o
  -4  11   4      106.58      101.91      4.94 o
  -3  11   4       82.21       88.23      4.64 o
  -2  11   4       30.00       34.32      2.70 o
  -1  11   4      617.45      608.79     20.28 o
   0  11   4      318.54      311.94      9.91 o
   1  11   4      183.08      167.15      5.28 o
   2  11   4        5.97        6.13      0.95 o
   3  11   4      147.08      126.86      6.30 o
   4  11   4       15.68       16.99      2.35 o
 -11  12   4       30.72       25.26      2.04 o
 -10  12   4       53.75       52.02      3.02 o
  -9  12   4        7.97        8.47      0.98 o
  -8  12   4       64.83       63.80      2.97 o
  -7  12   4       53.90       54.63      3.15 o
  -6  12   4      115.07      129.32      5.23 o
  -5  12   4      250.21      273.84      9.95 o
  -4  12   4        0.54        0.83      0.65 o
  -3  12   4       16.73       13.20      1.46 o
  -2  12   4      193.99      217.13     11.13 o
  -1  12   4      113.27      121.24      5.76 o
   0  12   4       14.80       14.04      1.28 o
   1  12   4       18.41       20.27      1.60 o
   2  12   4       70.93       73.91      2.50 o
   3  12   4       20.02       17.71      2.03 o
 -10  13   4       37.86       35.44      2.72 o
  -9  13   4        5.75        7.20      1.50 o
  -8  13   4       53.35       55.22      4.32 o
  -7  13   4       84.90       88.59      5.79 o
  -6  13   4      136.50      137.56      4.74 o
  -5  13   4       14.24       11.95      1.44 o
  -4  13   4       77.75       80.93      4.06 o
  -3  13   4       12.19       14.04      2.35 o
  -2  13   4       33.15       28.89      2.47 o
  -1  13   4      190.14      188.69      5.57 o
   0  13   4      254.43      240.71      8.39 o
   1  13   4       67.02       65.00      4.32 o
  -9  14   4       32.32       24.50      2.01 o
  -8  14   4       18.68       19.66      2.16 o
  -7  14   4        9.90       10.47      1.71 o
  -6  14   4       90.27      109.63      5.55 o
  -5  14   4      197.19      210.43      7.74 o
  -4  14   4       84.86       92.79      5.85 o
  -3  14   4       81.73       84.52      5.35 o
  -2  14   4       18.61       15.98      1.38 o
  -1  14   4       59.05       56.91      2.64 o
  -6  15   4       62.66       52.36      3.22 o
  -5  15   4        2.43        2.36      0.72 o
  -4  15   4       72.47       62.82      3.40 o
   0 -16   5       13.50       12.18      1.77 o
   1 -16   5       51.25       50.61      3.75 o
   2 -16   5        1.66        0.22      0.36 o
   3 -16   5       58.27       49.02      4.61 o
   4 -16   5      116.47      120.52      3.77 o
   5 -16   5        5.21        3.35      0.66 o
   6 -16   5        2.26        2.09      0.50 o
  -2 -15   5      181.30      162.96      4.60 o
  -1 -15   5       52.96       51.02      2.96 o
   0 -15   5       55.56       56.69      3.11 o
   1 -15   5       21.89       24.95      2.19 o
   2 -15   5      189.21      199.42      5.13 o
   3 -15   5       32.61       34.54      1.70 o
   4 -15   5       82.37       85.96      3.04 o
   5 -15   5       59.55       64.77      2.58 o
   6 -15   5       14.04       12.76      1.96 o
   7 -15   5        3.12        4.92      0.65 o
   8 -15   5        0.06        0.35      0.39 o
  -4 -14   5       10.35        9.31      1.66 o
  -3 -14   5       15.23       19.17      1.89 o
  -2 -14   5       10.81       12.48      1.83 o
  -1 -14   5        6.98        8.64      1.49 o
   0 -14   5      183.13      186.73      5.25 o
   1 -14   5      313.79      337.13     12.22 o
   2 -14   5       20.78       20.00      1.74 o
   3 -14   5        0.44        0.77      0.53 o
   4 -14   5      269.75      287.79      6.60 o
   5 -14   5       55.35       51.16      2.53 o
   6 -14   5        0.22        1.11      1.49 o
   7 -14   5       60.05       74.69      3.46 o
   8 -14   5       14.32       11.30      1.20 o
   9 -14   5       20.90       18.87      1.71 o
  -5 -13   5       27.86       23.86      2.94 o
  -4 -13   5       39.42       39.76      2.81 o
  -3 -13   5        1.46        0.65      0.93 o
  -2 -13   5      245.09      240.94      8.35 o
  -1 -13   5      910.58      930.23     19.13 o
   0 -13   5       78.44       78.47      2.87 o
   1 -13   5      475.85      479.33     10.16 o
   2 -13   5      261.71      276.30      7.59 o
   3 -13   5      335.01      331.56     12.00 o
   4 -13   5        0.23        0.04      0.65 o
   5 -13   5       72.26       73.23      3.39 o
   6 -13   5      368.86      387.67      7.42 o
   7 -13   5       50.29       53.26      3.37 o
   8 -13   5        1.99        3.96      0.95 o
   9 -13   5       20.12       22.94      2.52 o
  -6 -12   5       25.61       27.26      2.17 o
  -5 -12   5        5.12        3.70      0.97 o
  -4 -12   5      191.47      203.78      6.30 o
  -3 -12   5       71.42       74.80      4.15 o
  -2 -12   5      135.31      127.53      3.98 o
  -1 -12   5      426.47      436.72      7.83 o
   0 -12   5     1887.37     1900.99     14.75 o
   1 -12   5      280.34      289.49      5.78 o
   2 -12   5       61.97       60.13      3.32 o
   3 -12   5        3.76        6.67      1.18 o
   4 -12   5       30.06       27.69      2.25 o
   5 -12   5      147.53      139.31      4.95 o
   6 -12   5       28.33       22.46      2.39 o
   7 -12   5       35.48       39.23      2.95 o
   8 -12   5        0.33       -1.27      1.11 o
   9 -12   5        0.27       -0.07      0.66 o
  10 -12   5       13.55       12.17      1.15 o
  -7 -11   5       51.54       46.59      3.63 o
  -6 -11   5       55.28       57.48      4.13 o
  -5 -11   5      168.61      183.05      7.71 o
  -4 -11   5      153.80      161.79     11.76 o
  -3 -11   5        8.17       11.62      1.25 o
  -2 -11   5       35.41       40.81      2.08 o
  -1 -11   5        0.63        1.14      0.57 o
   0 -11   5       22.68       20.56      1.58 o
   1 -11   5       27.77       29.00      1.99 o
   2 -11   5       72.94       76.06      3.01 o
   3 -11   5      206.91      191.86      4.89 o
   4 -11   5       22.03       25.36      1.86 o
   5 -11   5      245.05      253.68     10.07 o
   6 -11   5      382.46      394.60     10.31 o
   7 -11   5        3.72        1.29      1.36 o
   8 -11   5      287.38      271.63      6.90 o
   9 -11   5       46.91       36.56      3.20 o
  10 -11   5       28.17       32.74      3.20 o
  11 -11   5        0.34        0.16      0.32 o
  -8 -10   5       12.66       17.03      2.71 o
  -7 -10   5      173.33      171.42      9.66 o
  -6 -10   5      310.45      310.26     10.23 o
  -5 -10   5      118.80      124.65      6.23 o
  -4 -10   5       55.80       57.86      4.80 o
  -3 -10   5        6.54        5.46      0.99 o
  -2 -10   5       47.15       48.81      2.41 o
  -1 -10   5      166.88      159.15      3.47 o
   0 -10   5      141.21      145.92      3.34 o
   1 -10   5      190.92      194.13      4.18 o
   2 -10   5      363.55      369.60      6.82 o
   3 -10   5     1820.75     1805.96     12.46 o
   4 -10   5      124.81      133.27      4.44 o
   5 -10   5      344.37      358.25     13.44 o
   6 -10   5       98.00       96.38      7.53 o
   7 -10   5      445.82      486.97     28.01 o
   8 -10   5        0.87        1.35      1.72 o
   9 -10   5        1.54        1.77      0.72 o
  10 -10   5        2.95        1.90      0.85 o
  11 -10   5        0.17       -1.17      0.62 o
  -9  -9   5        6.04        7.57      1.68 o
  -8  -9   5       30.09       30.11      2.36 o
  -7  -9   5       37.59       38.82      3.36 o
  -6  -9   5      336.83      339.60     10.76 o
  -5  -9   5       53.69       59.25      3.56 o
  -4  -9   5       28.12       27.75      2.59 o
  -3  -9   5       31.61       27.41      1.76 o
  -2  -9   5      756.76      796.92      8.19 o
  -1  -9   5     1577.49     1643.06     43.72 o
   0  -9   5      143.39      135.54     12.43 o
   1  -9   5      848.70      808.93     29.66 o
   2  -9   5      795.25      760.27     40.62 o
   3  -9   5       77.21       82.47     13.52 o
   4  -9   5       97.84       95.34      2.73 o
   5  -9   5     3595.77     3740.53     86.31 o
   6  -9   5       50.03       63.54      2.90 o
   7  -9   5     1250.87     1218.41     17.85 o
   8  -9   5       51.08       57.66      3.65 o
   9  -9   5      324.96      322.80      8.04 o
  10  -9   5       50.13       44.26      2.52 o
  11  -9   5       33.44       23.21      2.04 o
  -9  -8   5        0.90        1.12      0.88 o
  -8  -8   5        5.72        7.31      1.41 o
  -7  -8   5      132.64      134.33      6.70 o
  -6  -8   5      186.95      177.40      8.05 o
  -5  -8   5       55.62       50.00      6.47 o
  -4  -8   5      111.77      109.50      4.72 o
  -3  -8   5      462.29      416.50      8.41 o
  -2  -8   5       13.85       13.68      3.80 o
  -1  -8   5      261.62      238.83     15.90 o
   0  -8   5      662.81      579.07     24.25 o
   1  -8   5      779.26      737.71     26.74 o
   2  -8   5       36.26       45.81      9.25 o
   3  -8   5     1823.77     1836.27     59.90 o
   4  -8   5      375.02      401.28     18.37 o
   5  -8   5      917.38      898.67     18.03 o
   6  -8   5      112.61      119.83      4.00 o
   7  -8   5       92.34       96.30      3.39 o
   8  -8   5       37.71       33.48      2.44 o
   9  -8   5       14.36       14.55      2.10 o
  10  -8   5      309.69      310.24      7.26 o
  11  -8   5        3.34        4.49      0.99 o
 -10  -7   5        9.17       10.10      1.88 o
  -9  -7   5      151.20      157.18      5.00 o
  -8  -7   5        1.40        0.38      1.47 o
  -7  -7   5        1.03       -0.26      2.25 o
  -6  -7   5        7.41        8.05      1.75 o
  -5  -7   5      620.14      634.82     15.19 o
  -4  -7   5      248.36      254.14     10.30 o
  -3  -7   5     1248.92     1249.20     60.84 o
  -2  -7   5      332.85      338.41     18.05 o
  -1  -7   5     2470.68     2502.25     48.20 o
   0  -7   5      257.82      291.73     16.13 o
   1  -7   5      304.68      248.03     14.62 o
   2  -7   5      351.15      310.39     25.58 o
   3  -7   5      134.51      137.49     11.76 o
   4  -7   5       69.10       68.39      7.40 o
   5  -7   5      221.08      202.81     13.38 o
   6  -7   5      188.28      184.22      4.44 o
   7  -7   5      197.41      190.10      6.22 o
   8  -7   5      244.20      248.67      8.55 o
   9  -7   5        0.27        0.21      0.89 o
  10  -7   5       23.23       21.85      2.68 o
  11  -7   5        0.16       -0.12      0.40 o
 -10  -6   5      474.46      440.68     26.26 o
  -9  -6   5        6.00        6.88      1.26 o
  -8  -6   5        2.47       -0.35      1.98 o
  -7  -6   5        5.55        3.43      1.09 o
  -6  -6   5        0.21        0.43      0.75 o
  -5  -6   5       12.91       11.51      7.39 o
  -4  -6   5      383.17      361.31     32.23 o
  -3  -6   5      756.18      717.25     42.84 o
  -2  -6   5      188.09      194.68     17.78 o
  -1  -6   5     2083.27     2112.74     41.54 o
   0  -6   5     3857.20     3816.35     54.46 o
   1  -6   5     1251.90     1327.70     22.79 o
   2  -6   5     1781.49     1910.03     33.77 o
   3  -6   5     1408.26     1352.96     30.51 o
   4  -6   5      198.36      149.59     10.67 o
   5  -6   5      264.37      267.91     22.72 o
   6  -6   5       64.13       66.26      3.14 o
   7  -6   5        4.24        7.19      1.10 o
   8  -6   5        9.42       10.75      1.49 o
   9  -6   5       59.10       54.48      3.93 o
  10  -6   5        0.14       -0.24      0.77 o
  11  -6   5       19.65       18.70      1.69 o
 -11  -5   5      407.75      335.91     23.21 o
 -10  -5   5        1.56        0.65      0.69 o
  -9  -5   5       44.53       43.51      5.73 o
  -8  -5   5       70.27       51.57      6.40 o
  -7  -5   5      676.43      619.29     27.99 o
  -6  -5   5      513.01      454.50     12.04 o
  -5  -5   5      981.32      979.96     52.84 o
  -4  -5   5      190.19      157.89     19.79 o
  -3  -5   5     1765.04     1732.06     62.47 o
  -2  -5   5      640.47      602.79     34.08 o
  -1  -5   5      435.61      475.81     18.33 o
   0  -5   5       34.23       27.91      3.13 o
   1  -5   5        2.21        0.63      0.82 o
   2  -5   5        5.00       15.87      2.16 o
   3  -5   5       16.82       27.40      4.23 o
   4  -5   5      212.38      214.31     12.03 o
   5  -5   5        6.02        9.22      4.17 o
   6  -5   5      871.04      899.46     13.32 o
   7  -5   5      204.46      201.15      7.65 o
   8  -5   5      534.98      542.62     12.01 o
   9  -5   5       25.18       28.68      2.25 o
  10  -5   5        0.25        0.88      0.58 o
  11  -5   5        3.10        2.19      0.86 o
 -11  -4   5        0.91        1.84      0.51 o
 -10  -4   5       15.29       14.74      3.69 o
  -9  -4   5       22.67       23.93      4.41 o
  -8  -4   5      712.85      675.10     22.96 o
  -7  -4   5      922.16      915.53     20.52 o
  -6  -4   5       29.68       33.04     10.05 o
  -5  -4   5       44.65       46.24     11.13 o
  -4  -4   5      815.40      670.82     38.24 o
  -3  -4   5     2271.29     2156.46     64.22 o
  -2  -4   5     2111.97     2161.67     59.96 o
  -1  -4   5       56.68       63.66      3.75 o
   0  -4   5      115.33      154.37      6.37 o
   1  -4   5     2083.06     2312.49     26.89 o
   2  -4   5      248.73      213.30      7.74 o
   3  -4   5     4995.58     5417.96     59.62 o
   4  -4   5     4626.25     4752.73     52.17 o
   5  -4   5      264.00      283.18     23.07 o
   6  -4   5     1260.86     1297.69     20.84 o
   7  -4   5     1067.60     1028.46     19.98 o
   8  -4   5      415.40      411.67     17.46 o
   9  -4   5       74.55       79.71      3.70 o
  10  -4   5        5.65        6.13      1.26 o
  11  -4   5        0.12       -0.30      0.70 o
 -12  -3   5       69.38       67.20      3.36 o
 -11  -3   5       39.80       34.12      2.15 o
 -10  -3   5       38.46       39.08      3.28 o
  -9  -3   5      401.31      416.29     18.39 o
  -8  -3   5       71.75       70.87      7.50 o
  -7  -3   5       10.67       11.72      1.93 o
  -6  -3   5     1897.00     1916.66     68.26 o
  -5  -3   5     2143.28     2157.95     67.83 o
  -4  -3   5      431.57      510.71     23.07 o
  -3  -3   5      706.52      666.67     38.17 o
  -2  -3   5     1881.50     1930.44     26.82 o
  -1  -3   5     3672.66     3753.93     36.88 o
   0  -3   5        6.89        9.19      1.45 o
   1  -3   5     3417.61     3591.23     29.80 o
   2  -3   5      232.23      174.00      5.88 o
   3  -3   5     1412.47     1606.36     27.43 o
   4  -3   5     5987.69     6513.01    101.62 o
   5  -3   5      284.64      262.89     22.35 o
   6  -3   5       72.83       65.27      4.67 o
   7  -3   5      736.59      743.98     12.67 o
   8  -3   5      158.89      163.32      6.36 o
   9  -3   5       32.65       32.43      2.82 o
  10  -3   5       47.62       49.19      2.66 o
  11  -3   5       59.05       59.85      3.88 o
 -12  -2   5       10.82       12.96      1.80 o
 -11  -2   5       40.15       42.14      3.18 o
 -10  -2   5        2.27        2.91      1.35 o
  -9  -2   5       97.70       92.34      6.35 o
  -8  -2   5      555.21      518.34     13.75 o
  -7  -2   5       25.41       12.19      5.35 o
  -6  -2   5      715.15      698.62     38.13 o
  -5  -2   5       75.70       46.79      9.42 o
  -4  -2   5     2374.15     2568.36     62.41 o
  -3  -2   5      122.79      104.85      7.46 o
  -2  -2   5      484.51      454.11     14.49 o
  -1  -2   5      935.58      940.84     18.09 o
   0  -2   5       21.12       10.32      1.99 o
   1  -2   5      228.18      270.31     17.89 o
   2  -2   5      347.99      372.52     14.09 o
   3  -2   5     3258.75     3277.61     45.84 o
   4  -2   5      139.49      115.11     13.76 o
   5  -2   5       40.70       44.78      9.35 o
   6  -2   5      175.82      189.87      8.09 o
   7  -2   5       21.50       17.78      1.62 o
   8  -2   5      116.23      116.15      5.26 o
   9  -2   5       28.96       32.26      2.29 o
  10  -2   5      252.06      259.96      8.63 o
  11  -2   5       29.51       24.24      2.36 o
 -12  -1   5        4.21        5.61      1.31 o
 -11  -1   5        8.26        8.16      1.45 o
 -10  -1   5       30.99       30.94      3.12 o
  -9  -1   5       52.21       54.80      4.15 o
  -8  -1   5        0.21        1.61      1.50 o
  -7  -1   5       34.61       33.19      7.26 o
  -6  -1   5       54.39       49.69      6.22 o
  -5  -1   5     3608.95     3858.17     76.84 o
  -4  -1   5      113.89      119.43      8.67 o
  -3  -1   5     6518.00     6485.08     76.42 o
  -2  -1   5     6114.73     5908.40     49.52 o
  -1  -1   5      891.22      962.83     19.13 o
   0  -1   5      996.50     1048.30     20.09 o
   1  -1   5     1682.62     1612.88     25.48 o
   2  -1   5      895.00      920.12     30.89 o
   3  -1   5       29.84       45.00      5.55 o
   4  -1   5      133.06      106.54     13.16 o
   5  -1   5      175.85      116.34     15.03 o
   6  -1   5      117.98      124.88      6.69 o
   7  -1   5       46.75       39.15      4.40 o
   8  -1   5        0.82       -0.28      0.57 o
   9  -1   5      101.92      101.08      3.83 o
  10  -1   5       14.34       12.76      1.95 o
  11  -1   5       13.95       15.24      1.70 o
 -13   0   5        0.18       -0.09      0.31 o
 -12   0   5        0.78        1.22      0.77 o
 -11   0   5       23.60       25.19      3.48 o
 -10   0   5       24.18       23.18      2.75 o
  -9   0   5      123.46      128.61      6.26 o
  -8   0   5      530.66      571.55     12.34 o
  -7   0   5      132.83      127.99     10.10 o
  -6   0   5      267.17      304.96     12.02 o
  -5   0   5      910.47      906.56     23.54 o
  -4   0   5      728.21      758.50     20.83 o
  -3   0   5      389.37      393.89     27.78 o
  -2   0   5       34.26       35.98      4.06 o
  -1   0   5      307.90      249.64     10.23 o
   0   0   5     2375.10     2593.33     33.01 o
   1   0   5     1879.25     1865.57     42.58 o
   2   0   5       85.20       97.22     10.48 o
   3   0   5      817.97      828.43     23.89 o
   4   0   5        8.02       10.69      4.77 o
   5   0   5      129.59      121.50     15.18 o
   6   0   5       13.96       13.07      3.36 o
   7   0   5      102.21      112.39      7.44 o
   8   0   5        5.88        6.37      1.12 o
   9   0   5        0.27        1.09      0.61 o
  10   0   5       54.38       46.64      4.68 o
 -13   1   5       26.19       24.23      3.81 o
 -12   1   5        0.03        0.39      0.84 o
 -11   1   5        6.88        8.63      2.14 o
 -10   1   5        6.64        7.95      1.63 o
  -9   1   5       79.99       81.92      5.03 o
  -8   1   5       38.06       32.23      3.67 o
  -7   1   5      142.55      149.72     16.84 o
  -6   1   5      758.25      748.80     22.76 o
  -5   1   5      567.94      542.95     24.24 o
  -4   1   5      150.74      161.39      9.67 o
  -3   1   5     1787.78     1639.25     75.86 o
  -2   1   5     5692.16     5924.47     53.34 o
  -1   1   5     1254.63     1414.41     25.49 o
   0   1   5      170.29      232.20     15.12 o
   1   1   5     4500.02     4725.17     70.83 o
   2   1   5     5886.37     6227.69     86.68 o
   3   1   5     2258.94     2439.69     73.03 o
   4   1   5      171.77      150.16     15.70 o
   5   1   5     1020.06     1091.04     19.24 o
   6   1   5       19.25       26.14      3.24 o
   7   1   5      148.15      145.80      6.92 o
   8   1   5       63.05       49.74      3.54 o
   9   1   5       11.64        9.92      2.90 o
  10   1   5        0.44        0.90      0.92 o
 -13   2   5       13.79        9.34      1.18 o
 -12   2   5       41.76       41.75      4.02 o
 -11   2   5      222.67      269.07     11.45 o
 -10   2   5       21.98       20.20      3.38 o
  -9   2   5        0.28        0.22      0.65 o
  -8   2   5       10.31       10.37      1.93 o
  -7   2   5       33.73       28.46      7.65 o
  -6   2   5     1030.84     1097.22     63.97 o
  -5   2   5     2607.44     2605.42     52.52 o
  -4   2   5     7968.09     8365.15     70.67 o
  -3   2   5     2988.29     3021.67     64.38 o
  -2   2   5      571.38      561.51     17.11 o
  -1   2   5      279.56      314.76     18.39 o
   0   2   5      419.78      442.55     21.91 o
   1   2   5       17.83       21.33      5.09 o
   2   2   5       52.10       72.88      9.96 o
   3   2   5      363.40      340.66     15.91 o
   4   2   5      557.91      519.40     29.10 o
   5   2   5      701.62      697.22     16.68 o
   6   2   5      427.01      428.91     11.72 o
   7   2   5      267.63      264.46      9.21 o
   8   2   5      131.24      124.45      4.19 o
   9   2   5        3.65        4.55      1.84 o
  10   2   5        5.20        4.31      1.19 o
 -13   3   5       43.40       40.73      8.66 o
 -12   3   5       30.49       34.86      2.48 o
 -11   3   5        5.92        9.85      2.25 o
 -10   3   5      158.19      170.58      9.54 o
  -9   3   5      274.19      295.63     11.05 o
  -8   3   5      290.62      310.35     10.59 o
  -7   3   5       23.06       16.90      5.42 o
  -6   3   5      100.75       90.94      7.84 o
  -5   3   5      679.88      621.96     34.70 o
  -4   3   5       19.52       42.25     17.37 o
  -3   3   5        2.57       14.12      4.65 o
  -2   3   5     1960.85     1798.08     47.66 o
  -1   3   5      535.80      428.88     22.64 o
   0   3   5      216.97      302.74     19.33 o
   1   3   5     3480.59     3667.11     68.89 o
   2   3   5      280.58      248.20     13.16 o
   3   3   5        0.44       -0.36      4.64 o
   4   3   5      802.20      812.60     14.39 o
   5   3   5       85.20       86.68      4.98 o
   6   3   5        0.08        0.59      0.94 o
   7   3   5       28.83       24.00      2.70 o
   8   3   5       11.41       13.59      3.31 o
   9   3   5        7.79        9.90      2.20 o
 -13   4   5        7.28        9.69      1.58 o
 -12   4   5       55.54       57.96      3.09 o
 -11   4   5        9.56       10.59      2.44 o
 -10   4   5        9.97       11.46      1.59 o
  -9   4   5        5.10        4.16      1.44 o
  -8   4   5      652.90      697.99     21.47 o
  -7   4   5      742.55      786.34     41.21 o
  -6   4   5     1584.14     1497.84     59.00 o
  -5   4   5     2421.99     2297.34     67.53 o
  -4   4   5     1570.94     1446.30     50.12 o
  -3   4   5        1.80        4.89      2.70 o
  -2   4   5       77.91       45.25      8.08 o
  -1   4   5     2002.35     2111.26     52.62 o
   0   4   5      917.62      825.74     33.07 o
   1   4   5       83.41       86.33     11.09 o
   2   4   5       41.69       30.53      6.59 o
   3   4   5      553.39      554.38     29.76 o
   4   4   5        1.50        1.29      0.67 o
   5   4   5      117.83      109.39      5.89 o
   6   4   5       81.13       80.71      5.03 o
   7   4   5        5.33        6.84      1.51 o
   8   4   5      160.47      153.70      8.29 o
   9   4   5        4.53        1.62      0.86 o
 -13   5   5      152.45      137.67     17.40 o
 -12   5   5        4.22        1.74      0.98 o
 -11   5   5       22.49       27.73      2.38 o
 -10   5   5       13.34       12.15      1.63 o
  -9   5   5      250.54      263.22      7.57 o
  -8   5   5      143.97      151.27      5.76 o
  -7   5   5      118.05      110.12     17.61 o
  -6   5   5      102.12       79.55     13.79 o
  -5   5   5      243.76      237.92     22.28 o
  -4   5   5        0.25        5.18      3.18 o
  -3   5   5       63.89       50.31      9.21 o
  -2   5   5      710.64      545.70     28.36 o
  -1   5   5      231.09      238.68     18.61 o
   0   5   5      187.89      178.21     15.89 o
   1   5   5      177.18      182.57     16.39 o
   2   5   5      753.68      747.56     27.81 o
   3   5   5       33.90       42.04      2.84 o
   4   5   5       95.04       96.81      5.49 o
   5   5   5      150.31      163.79      7.18 o
   6   5   5       13.38       14.48      2.18 o
   7   5   5       42.35       42.17      3.08 o
   8   5   5        5.64        4.97      1.68 o
 -13   6   5      137.15      117.81      9.26 o
 -12   6   5       57.69       55.48      3.86 o
 -11   6   5       43.23       45.67      4.52 o
 -10   6   5        0.19       -1.08      0.80 o
  -9   6   5       24.71       27.51      2.51 o
  -8   6   5      190.16      181.42      6.00 o
  -7   6   5      228.84      239.61      8.48 o
  -6   6   5       22.44       18.40      6.68 o
  -5   6   5      438.11      362.65     27.63 o
  -4   6   5      767.27      792.87     38.61 o
  -3   6   5      602.16      538.68     29.96 o
  -2   6   5       99.63      105.02     13.03 o
  -1   6   5     1822.45     1813.82     52.48 o
   0   6   5      274.77      303.87     27.45 o
   1   6   5        1.62        3.02      5.59 o
   2   6   5      237.92      251.51     12.27 o
   3   6   5      195.38      192.09      6.45 o
   4   6   5        1.02        0.64      0.96 o
   5   6   5       75.99       77.30      4.72 o
   6   6   5        8.46        8.84      1.61 o
   7   6   5       15.56       14.49      1.57 o
 -13   7   5        1.00        2.08      0.65 o
 -12   7   5       22.26       20.43      1.79 o
 -11   7   5        9.41       10.74      1.56 o
 -10   7   5      160.93      154.63      8.41 o
  -9   7   5       85.64       75.93      5.99 o
  -8   7   5       56.08       62.98      3.89 o
  -7   7   5      245.15      233.59      6.91 o
  -6   7   5     1768.33     1780.64     19.31 o
  -5   7   5       16.60        1.12      6.08 o
  -4   7   5       24.99       18.72      5.94 o
  -3   7   5      681.46      707.15     34.85 o
  -2   7   5      483.87      465.99     27.35 o
  -1   7   5       21.38       14.69      6.01 o
   0   7   5       28.99       30.42      2.67 o
   1   7   5      158.45      159.58      6.76 o
   2   7   5      788.15      780.19     13.45 o
   3   7   5       78.75       87.61      5.31 o
   4   7   5        2.15        1.69      1.14 o
   5   7   5       83.78       89.87      4.65 o
   6   7   5       27.16       25.34      2.12 o
 -13   8   5       48.23       43.85      2.92 o
 -12   8   5        9.11       11.62      1.28 o
 -11   8   5       30.15       27.99      2.32 o
 -10   8   5       83.00       85.17      4.38 o
  -9   8   5        1.08        3.90      1.21 o
  -8   8   5      741.04      703.66     13.08 o
  -7   8   5       25.70       31.02      2.72 o
  -6   8   5       24.12       25.37      2.33 o
  -5   8   5      640.73      601.49      9.47 o
  -4   8   5     2011.78     1981.21     17.14 o
  -3   8   5      896.48      922.52     14.54 o
  -2   8   5       93.12       84.03      4.47 o
  -1   8   5     1070.70     1050.24     16.05 o
   0   8   5      371.20      378.15      9.30 o
   1   8   5        1.40        4.89      1.40 o
   2   8   5      101.55      104.38      6.48 o
   3   8   5       69.16       76.67      3.70 o
   4   8   5       54.90       56.26      3.57 o
   5   8   5       84.22       91.19      9.03 o
   6   8   5      243.54      225.76     15.16 o
 -12   9   5        3.23        2.53      0.55 o
 -11   9   5      166.93      160.57      5.13 o
 -10   9   5      221.43      220.56      6.73 o
  -9   9   5      226.83      219.79      7.13 o
  -8   9   5        6.01        7.84      1.45 o
  -7   9   5      415.66      392.55      9.86 o
  -6   9   5      265.15      242.09      6.51 o
  -5   9   5     1485.43     1436.26     15.83 o
  -4   9   5       82.61       88.87      6.74 o
  -3   9   5      663.57      644.29     12.89 o
  -2   9   5       41.04       39.63      3.22 o
  -1   9   5       90.94       86.06      6.95 o
   0   9   5      305.50      320.04     10.57 o
   1   9   5      853.69      837.92     16.75 o
   2   9   5       14.92       11.17      1.64 o
   3   9   5       18.21       14.87      1.87 o
   4   9   5        3.75        2.63      0.73 o
   5   9   5        1.17        1.33      0.54 o
 -12  10   5       82.47       76.04      4.78 o
 -11  10   5        5.31        5.64      0.78 o
 -10  10   5       19.38       18.75      1.87 o
  -9  10   5       37.55       38.32      2.85 o
  -8  10   5      117.29      123.57      4.53 o
  -7  10   5       76.64       77.77      3.66 o
  -6  10   5        1.10        0.41      0.52 o
  -5  10   5        0.63        6.69      1.96 o
  -4  10   5      140.71      128.83      5.82 o
  -3  10   5      161.33      170.03      6.60 o
  -2  10   5        3.72        4.66      1.75 o
  -1  10   5     1618.28     1716.80     35.90 o
   0  10   5      149.29      146.96      6.96 o
   1  10   5       46.82       39.95      2.72 o
   2  10   5      132.27      127.86      4.37 o
   3  10   5       50.74       50.17      2.92 o
   4  10   5        4.98        4.94      0.81 o
 -11  11   5       20.15       20.49      1.95 o
 -10  11   5       15.14       14.38      2.67 o
  -9  11   5      224.18      217.12      6.73 o
  -8  11   5      145.15      134.88      5.56 o
  -7  11   5        0.75        0.62      0.75 o
  -6  11   5      296.54      301.54      8.65 o
  -5  11   5       72.77       67.80      4.11 o
  -4  11   5        0.08        2.21      1.62 o
  -3  11   5      162.21      168.43      9.41 o
  -2  11   5      214.45      206.84      7.82 o
  -1  11   5        7.32        6.30      1.30 o
   0  11   5      175.64      170.30      5.35 o
   1  11   5      274.89      281.20     11.51 o
   2  11   5        0.09        0.05      0.48 o
   3  11   5        1.35        1.11      0.42 o
 -11  12   5        9.31        6.38      1.03 o
 -10  12   5        9.66       10.82      1.18 o
  -9  12   5       10.72       11.83      1.39 o
  -8  12   5       23.68       25.05      2.16 o
  -7  12   5      127.62      136.57      5.15 o
  -6  12   5       68.04       71.47      3.77 o
  -5  12   5      123.89      128.00      7.72 o
  -4  12   5        0.67        1.10      1.03 o
  -3  12   5        6.55        2.17      0.96 o
  -2  12   5      253.95      249.92      8.05 o
  -1  12   5      287.96      305.83      8.38 o
   0  12   5       40.03       38.85      2.45 o
   1  12   5       38.32       31.30      2.48 o
   2  12   5       42.80       35.17      6.30 o
 -10  13   5       55.34       52.64      2.85 o
  -9  13   5       14.70       15.47      1.94 o
  -8  13   5       71.85       69.49      4.51 o
  -7  13   5      277.01      303.43      9.98 o
  -6  13   5      262.76      264.89      9.70 o
  -5  13   5       57.02       55.90      5.73 o
  -4  13   5      129.53      134.86      4.95 o
  -3  13   5      155.69      167.97      5.65 o
  -2  13   5       62.93       63.19      3.29 o
  -1  13   5       17.06       13.52      1.32 o
   0  13   5        5.71        6.73      0.85 o
  -8  14   5      262.55      298.74      7.15 o
  -7  14   5        0.05        0.27      0.44 o
  -6  14   5        1.21        1.78      0.72 o
  -5  14   5      170.72      177.90      7.14 o
  -4  14   5       75.57       69.02      4.27 o
  -3  14   5        4.01        4.02      0.67 o
  -2  14   5        9.70        9.43      0.97 o
   0 -16   6        0.58        2.06      0.76 o
   1 -16   6       45.44       39.70      2.08 o
   2 -16   6       59.88       51.90      5.93 o
   3 -16   6       26.26       25.51      2.43 o
   4 -16   6       61.50       54.42      2.38 o
   5 -16   6      194.60      205.54     21.75 o
   6 -16   6        9.72        7.35      1.16 o
  -2 -15   6        0.69       -0.10      0.44 o
  -1 -15   6      131.79      127.18      4.62 o
   0 -15   6       45.68       47.47      2.45 o
   1 -15   6        3.07        2.62      0.98 o
   2 -15   6      109.27      109.84      3.04 o
   3 -15   6      166.69      179.02      3.83 o
   4 -15   6       19.39       16.17      1.34 o
   5 -15   6       33.07       40.88      2.02 o
   6 -15   6        8.62        9.57      0.92 o
   7 -15   6       18.03       16.01      1.19 o
  -4 -14   6        6.00        6.02      1.37 o
  -3 -14   6      159.57      155.49      5.37 o
  -2 -14   6        4.00        4.16      0.89 o
  -1 -14   6       72.94       73.95      3.45 o
   0 -14   6      245.61      254.23      7.13 o
   1 -14   6      221.40      232.60      5.19 o
   2 -14   6      145.80      149.43      4.68 o
   3 -14   6      106.77      106.19      3.51 o
   4 -14   6      263.51      283.76      5.50 o
   5 -14   6      181.04      184.29      4.77 o
   6 -14   6        4.85        3.40      0.59 o
   7 -14   6        4.08        4.77      0.82 o
   8 -14   6       31.87       30.80      4.05 o
  -5 -13   6       31.63       28.04      3.27 o
  -4 -13   6        1.72        2.99      0.67 o
  -3 -13   6        8.35        7.04      1.14 o
  -2 -13   6       43.41       41.79      2.83 o
  -1 -13   6      352.09      352.61     12.90 o
   0 -13   6       63.24       64.96      2.98 o
   1 -13   6        0.37        0.47      0.55 o
   2 -13   6      303.61      316.65      6.46 o
   3 -13   6      848.85      830.35     15.70 o
   4 -13   6      189.08      183.21      8.21 o
   5 -13   6        6.92        7.13      1.10 o
   6 -13   6       71.76       77.16      3.29 o
   7 -13   6        4.76        4.96      0.84 o
   8 -13   6        1.54        1.03      0.45 o
   9 -13   6       12.15       13.17      1.10 o
  -6 -12   6       28.46       27.90      2.27 o
  -5 -12   6       62.52       65.00      3.05 o
  -4 -12   6        0.44        1.08      0.64 o
  -3 -12   6       50.38       55.65      3.63 o
  -2 -12   6       90.77       91.31      4.58 o
  -1 -12   6       50.83       50.81      2.88 o
   0 -12   6      543.16      541.96     11.68 o
   1 -12   6      166.97      170.25      4.46 o
   2 -12   6       17.99       15.90      1.76 o
   3 -12   6        7.76        5.58      0.94 o
   4 -12   6      159.43      168.39      9.00 o
   5 -12   6       49.67       51.44      3.02 o
   6 -12   6       60.83       68.71      3.38 o
   7 -12   6        4.00        1.79      1.06 o
   8 -12   6        4.80        4.94      0.80 o
   9 -12   6       26.97       24.22      2.34 o
  10 -12   6       25.86       30.14      2.35 o
  -7 -11   6       22.08       21.48      2.02 o
  -6 -11   6      135.01      139.45      6.47 o
  -5 -11   6      148.39      171.90      5.87 o
  -4 -11   6       41.50       48.16      3.47 o
  -3 -11   6       22.92       23.32      2.41 o
  -2 -11   6        8.67        7.39      0.95 o
  -1 -11   6      235.28      222.55      5.31 o
   0 -11   6      160.28      148.90      4.20 o
   1 -11   6        1.01        1.40      0.57 o
   2 -11   6       53.96       50.65      3.11 o
   3 -11   6      316.85      289.12      6.06 o
   4 -11   6       89.68       67.78      3.87 o
   5 -11   6      402.11      370.38      7.89 o
   6 -11   6      426.58      474.57     14.58 o
   7 -11   6       31.39       34.38      3.53 o
   8 -11   6        8.04        7.95      1.37 o
   9 -11   6       85.66       92.73      5.54 o
  10 -11   6       78.28       82.17      4.58 o
  -8 -10   6       24.34       26.07      3.34 o
  -7 -10   6       21.87       21.61      2.53 o
  -6 -10   6      134.71      140.70      9.86 o
  -5 -10   6       32.02       33.95      3.33 o
  -4 -10   6      120.07      122.93      6.71 o
  -3 -10   6        7.94        7.85      1.22 o
  -2 -10   6      766.11      751.89     11.28 o
  -1 -10   6      763.49      774.11      7.57 o
   0 -10   6       11.51        7.38      0.74 o
   1 -10   6     1308.39     1329.45     10.57 o
   2 -10   6     1123.44     1097.93     10.04 o
   3 -10   6       49.13       50.56      1.94 o
   4 -10   6     1299.02     1320.78     13.07 o
   5 -10   6      720.83      759.88     13.77 o
   6 -10   6      227.06      216.61      7.23 o
   7 -10   6      431.17      382.15     14.35 o
   8 -10   6      370.12      356.78      8.71 o
   9 -10   6       22.96       23.36      3.68 o
  10 -10   6        3.04        1.96      0.67 o
  -9  -9   6        0.26        0.32      0.57 o
  -8  -9   6       33.67       29.52      3.91 o
  -7  -9   6       37.84       42.42      3.43 o
  -6  -9   6       75.62       80.93      5.13 o
  -5  -9   6        1.90        1.77      1.32 o
  -4  -9   6       88.83       98.12      5.84 o
  -3  -9   6      561.83      588.07      8.07 o
  -2  -9   6      196.40      186.16      4.40 o
  -1  -9   6      529.62      502.68      7.22 o
   0  -9   6       62.43       57.09     10.24 o
   1  -9   6      479.77      467.65     23.24 o
   2  -9   6     1696.46     1706.72     61.45 o
   3  -9   6      214.73      218.85      3.86 o
   4  -9   6        0.11        1.10      0.88 o
   5  -9   6       98.72       95.66      3.20 o
   6  -9   6      879.72      924.65     14.04 o
   7  -9   6       30.42       26.81      3.85 o
   8  -9   6        0.09       -0.45      0.56 o
   9  -9   6       50.32       49.66      3.02 o
  10  -9   6        0.10        0.68      0.39 o
  11  -9   6        0.44        0.03      0.48 o
  -9  -8   6       12.58        9.83      1.51 o
  -8  -8   6        3.05        2.52      0.73 o
  -7  -8   6      263.36      275.46     10.63 o
  -6  -8   6      178.05      182.13      7.97 o
  -5  -8   6       87.94       77.32      5.07 o
  -4  -8   6       64.57       66.15      3.64 o
  -3  -8   6     2274.12     2384.30     20.33 o
  -2  -8   6     1528.58     1587.63     69.59 o
  -1  -8   6       34.55       24.50      5.38 o
   0  -8   6     1304.22     1338.43     38.00 o
   1  -8   6     2307.14     2267.22     66.28 o
   2  -8   6        0.18        2.96      2.72 o
   3  -8   6      523.91      485.42     31.01 o
   4  -8   6     1105.07     1180.24     14.61 o
   5  -8   6        7.17        7.35      0.81 o
   6  -8   6      320.15      290.36      8.01 o
   7  -8   6       54.01       60.15      3.02 o
   8  -8   6      162.86      159.95      6.15 o
   9  -8   6       20.54       20.90      2.06 o
  10  -8   6       13.30       12.64      1.37 o
  11  -8   6        3.28        2.21      0.58 o
 -10  -7   6        4.26        4.55      1.56 o
  -9  -7   6       13.26       14.35      2.82 o
  -8  -7   6      100.44       99.65      8.00 o
  -7  -7   6        1.67        3.49      1.30 o
  -6  -7   6        0.21        1.17      1.25 o
  -5  -7   6      623.57      587.70     14.19 o
  -4  -7   6       85.18       83.58      6.45 o
  -3  -7   6      691.91      666.11     45.08 o
  -2  -7   6       51.42       44.04     10.95 o
  -1  -7   6      120.19      100.75     10.11 o
   0  -7   6       74.05       75.53      8.52 o
   1  -7   6     1565.18     1598.79     52.11 o
   2  -7   6        9.67        8.65      2.69 o
   3  -7   6     1523.80     1523.56     59.43 o
   4  -7   6      115.88      122.98     10.30 o
   5  -7   6       12.39       14.46      1.18 o
   6  -7   6      128.57      127.35      3.41 o
   7  -7   6      120.23      123.54      3.95 o
   8  -7   6       11.86       10.88      1.44 o
   9  -7   6       13.16       13.26      2.77 o
  10  -7   6        7.57        9.75      1.29 o
  11  -7   6       12.79       11.90      1.40 o
 -10  -6   6      294.90      249.42     12.78 o
  -9  -6   6       23.27       23.75      2.22 o
  -8  -6   6      324.73      317.86      8.59 o
  -7  -6   6      314.91      311.72     16.91 o
  -6  -6   6      127.88      133.42      6.37 o
  -5  -6   6      375.39      345.01     13.77 o
  -4  -6   6      181.43      167.26     22.08 o
  -3  -6   6      524.24      575.33     39.17 o
  -2  -6   6      112.22      110.02     16.27 o
  -1  -6   6       26.66       32.97      5.37 o
   0  -6   6      570.88      505.49     14.59 o
   1  -6   6      260.46      245.41      9.73 o
   2  -6   6       12.17       11.82      2.82 o
   3  -6   6      315.59      284.84     14.58 o
   4  -6   6      528.48      438.99     18.54 o
   5  -6   6     1258.88     1248.49     50.81 o
   6  -6   6      477.67      480.10      6.49 o
   7  -6   6      129.01      124.21      4.88 o
   8  -6   6       94.81       91.76      5.36 o
   9  -6   6       13.72       12.15      1.85 o
  10  -6   6       23.65       23.14      2.19 o
  11  -6   6       16.21       18.72      1.83 o
 -10  -5   6       25.54       24.32      2.16 o
  -9  -5   6      102.37      116.15      5.29 o
  -8  -5   6      448.28      404.78     17.60 o
  -7  -5   6      143.12      134.55      9.84 o
  -6  -5   6       36.97       30.15      2.90 o
  -5  -5   6     1985.65     2077.36     77.63 o
  -4  -5   6      300.29      260.43     26.13 o
  -3  -5   6      367.43      379.41     30.32 o
  -2  -5   6       12.15       26.60      8.06 o
  -1  -5   6     3501.01     3605.01     53.46 o
   0  -5   6      327.12      366.85     12.39 o
   1  -5   6      112.99       97.06      5.91 o
   2  -5   6     3130.37     3182.13     45.06 o
   3  -5   6       30.01       40.72      5.35 o
   4  -5   6      527.03      487.38     29.74 o
   5  -5   6      148.70      139.25     17.09 o
   6  -5   6      677.95      664.99      8.10 o
   7  -5   6       58.91       58.54      3.91 o
   8  -5   6       60.66       54.46      3.19 o
   9  -5   6        1.72        1.00      0.57 o
  10  -5   6       45.10       42.49      4.17 o
  11  -5   6        0.01       -0.17      0.30 o
 -11  -4   6       38.82       37.96      2.04 o
 -10  -4   6      150.11      139.87      7.97 o
  -9  -4   6        1.19        1.66      0.85 o
  -8  -4   6      461.58      461.87     18.92 o
  -7  -4   6      105.11       99.82      7.50 o
  -6  -4   6        5.59        1.43      2.47 o
  -5  -4   6       59.04       49.95     11.14 o
  -4  -4   6      196.49      168.78     19.81 o
  -3  -4   6      690.09      660.12     36.80 o
  -2  -4   6      421.98      443.66     28.99 o
  -1  -4   6     2908.98     3200.77     63.39 o
   0  -4   6      831.62      931.80     16.49 o
   1  -4   6      115.14      106.27      5.07 o
   2  -4   6        0.90        0.93      0.62 o
   3  -4   6       10.61        4.66      2.03 o
   4  -4   6     2022.09     2218.66     63.65 o
   5  -4   6      719.71      718.52     38.97 o
   6  -4   6      483.70      492.77      7.94 o
   7  -4   6     1366.90     1405.39     18.73 o
   8  -4   6      620.56      645.52     19.26 o
   9  -4   6       32.48       34.87      2.38 o
  10  -4   6        0.02        0.25      0.96 o
  11  -4   6       14.25       15.44      1.21 o
 -12  -3   6        0.27        0.77      0.42 o
 -11  -3   6        2.91        3.32      0.81 o
 -10  -3   6       92.68       93.25      5.33 o
  -9  -3   6       61.11       50.59      3.87 o
  -8  -3   6        0.62       -0.42      0.66 o
  -7  -3   6      611.25      564.36     23.75 o
  -6  -3   6      138.20      135.61     18.32 o
  -5  -3   6      523.65      490.57     32.92 o
  -4  -3   6     1318.62     1372.21     55.37 o
  -3  -3   6      235.98      266.58     11.91 o
  -2  -3   6     8092.60     8256.26     63.38 o
  -1  -3   6     1222.44     1122.27     21.37 o
   0  -3   6      324.30      330.03     11.82 o
   1  -3   6        7.46        0.85      0.87 o
   2  -3   6     6339.37     6587.91     63.79 o
   3  -3   6       73.23      115.67     13.65 o
   4  -3   6        2.03       -3.70      2.85 o
   5  -3   6      467.73      458.64     31.23 o
   6  -3   6      151.33      137.01      5.23 o
   7  -3   6        0.15        0.64      0.74 o
   8  -3   6      202.78      197.41     11.02 o
   9  -3   6      126.11      138.69      4.57 o
  10  -3   6       80.36       80.59      4.03 o
  11  -3   6       19.91       15.66      1.15 o
 -12  -2   6        2.05        1.50      0.66 o
 -11  -2   6       59.70       56.25      2.95 o
 -10  -2   6       20.46       20.89      2.51 o
  -9  -2   6       16.69       13.54      2.03 o
  -8  -2   6       42.99       38.88      4.31 o
  -7  -2   6       62.82       65.74      5.67 o
  -6  -2   6      139.88      130.49      8.93 o
  -5  -2   6      185.01      143.71     15.26 o
  -4  -2   6     1694.72     1651.38     59.16 o
  -3  -2   6      318.12      278.85     10.51 o
  -2  -2   6        7.18        0.55      1.09 o
  -1  -2   6        2.71        2.07      1.32 o
   0  -2   6      609.88      545.73     15.73 o
   1  -2   6      237.61      195.08      9.51 o
   2  -2   6      198.89      207.50     11.58 o
   3  -2   6       22.23       24.18      4.26 o
   4  -2   6        2.94        6.11      3.63 o
   5  -2   6       65.17       55.18     10.80 o
   6  -2   6        2.93        1.06      0.59 o
   7  -2   6        1.76        0.65      0.54 o
   8  -2   6      363.41      384.89      9.20 o
   9  -2   6      135.25      134.96      4.31 o
  10  -2   6      124.16      127.63      7.76 o
 -12  -1   6       42.34       46.08      3.58 o
 -11  -1   6        2.09        0.93      1.07 o
 -10  -1   6        8.36        8.63      1.69 o
  -9  -1   6       25.37       24.88      3.16 o
  -8  -1   6        0.63        2.36      1.66 o
  -7  -1   6        0.18        2.52      2.45 o
  -6  -1   6        0.23        0.97      1.17 o
  -5  -1   6      899.32      944.87     22.02 o
  -4  -1   6      978.42      939.09     20.62 o
  -3  -1   6     1002.85     1068.90     24.27 o
  -2  -1   6      311.84      252.58     11.25 o
  -1  -1   6     2448.41     2437.35     54.44 o
   0  -1   6     2921.58     3180.80     79.44 o
   1  -1   6        3.18        1.28      1.91 o
   2  -1   6     1981.98     2035.62     50.85 o
   3  -1   6     1006.33     1076.26     29.08 o
   4  -1   6       29.63       28.89      7.33 o
   5  -1   6      357.24      356.07     22.86 o
   6  -1   6        0.50        1.08      1.08 o
   7  -1   6        0.37       -0.19      0.90 o
   8  -1   6        5.71        6.31      1.46 o
   9  -1   6      153.50      167.92      5.91 o
  10  -1   6       66.36       68.12      8.23 o
 -13   0   6       42.11       37.39      3.76 o
 -12   0   6       12.08       13.08      2.17 o
 -11   0   6        2.66        2.02      1.09 o
 -10   0   6        0.38        0.09      1.48 o
  -9   0   6       91.57       95.48      5.43 o
  -8   0   6      248.16      266.85      9.19 o
  -7   0   6      123.80      123.78     14.20 o
  -6   0   6     1187.16     1213.21     35.62 o
  -5   0   6      133.32      126.24      9.71 o
  -4   0   6     4808.71     4996.24     81.90 o
  -3   0   6     8667.79     8691.58    116.14 o
  -2   0   6       10.64        7.03      2.30 o
  -1   0   6     1890.53     1946.34     31.78 o
   0   0   6      958.40     1002.05     22.90 o
   1   0   6      833.46      838.93     31.83 o
   2   0   6      149.98      113.02     12.55 o
   3   0   6     1200.66     1191.81     31.31 o
   4   0   6      136.01      135.98     16.27 o
   5   0   6      452.01      464.89     12.86 o
   6   0   6       11.16        3.14      3.81 o
   7   0   6      186.82      199.14     10.03 o
   8   0   6      111.47      118.20      5.53 o
   9   0   6        8.39        9.38      1.34 o
  10   0   6        3.43        1.96      0.60 o
 -13   1   6       12.07       10.64      1.05 o
 -12   1   6       54.53       62.93      4.75 o
 -11   1   6       68.62       73.52      5.93 o
 -10   1   6       44.02       45.66      4.89 o
  -9   1   6       31.13       30.85      3.13 o
  -8   1   6      260.36      276.42     17.76 o
  -7   1   6        2.85        3.84      2.41 o
  -6   1   6       37.19       38.53      5.66 o
  -5   1   6      765.84      733.98     23.45 o
  -4   1   6     8574.41     8490.32    354.70 o
  -3   1   6     1226.50     1188.43     54.75 o
  -2   1   6      892.25      850.85     22.01 o
  -1   1   6      469.13      434.55     15.72 o
   0   1   6      396.19      380.18     21.44 o
   1   1   6       59.63       84.71     10.59 o
   2   1   6        3.57        7.33      3.39 o
   3   1   6       64.14       36.18      5.50 o
   4   1   6      247.05      258.09     22.33 o
   5   1   6      485.84      504.00     16.52 o
   6   1   6      219.61      218.05     10.48 o
   7   1   6       60.49       70.07      4.73 o
   8   1   6        5.34        4.00      1.66 o
   9   1   6        6.87        7.50      2.13 o
  10   1   6        0.15        0.59      0.34 o
 -13   2   6        1.06        0.86      0.40 o
 -12   2   6        3.65        3.56      1.34 o
 -11   2   6      241.28      287.14     11.60 o
 -10   2   6      892.41      994.96     22.81 o
  -9   2   6       42.46       47.24      4.89 o
  -8   2   6      270.99      288.21     11.23 o
  -7   2   6      973.47      919.34     47.68 o
  -6   2   6      318.36      347.23     16.87 o
  -5   2   6      832.09      870.71     25.69 o
  -4   2   6        2.48        3.58      2.65 o
  -3   2   6     3732.79     3826.49     64.47 o
  -2   2   6     3589.63     3929.37     72.65 o
  -1   2   6      577.78      564.54     27.12 o
   0   2   6      206.93      243.60     18.10 o
   1   2   6     1635.30     1631.86     48.60 o
   2   2   6       81.77       75.09      7.77 o
   3   2   6      544.31      553.28     22.01 o
   4   2   6      548.83      605.99     14.66 o
   5   2   6       10.63        6.00      7.32 o
   6   2   6       16.90       18.44      2.49 o
   7   2   6      166.89      169.40      7.19 o
   8   2   6        0.31        0.79      1.58 o
   9   2   6       10.66       11.71      2.33 o
 -13   3   6        0.44        0.34      0.43 o
 -12   3   6       15.96       16.47      1.86 o
 -11   3   6        2.24        4.28      1.58 o
 -10   3   6      554.82      626.52     17.97 o
  -9   3   6       67.58       69.90      5.95 o
  -8   3   6       20.04       26.58      3.87 o
  -7   3   6       31.63       29.45      8.51 o
  -6   3   6        2.93       -0.01      4.07 o
  -5   3   6       31.48       19.60      3.92 o
  -4   3   6      757.93      931.34     26.11 o
  -3   3   6      416.11      421.68     25.73 o
  -2   3   6       10.51        4.33      3.65 o
  -1   3   6     2742.68     3003.47     65.52 o
   0   3   6     1015.76     1031.48     39.10 o
   1   3   6       20.62       12.19      3.92 o
   2   3   6      379.52      354.46     17.20 o
   3   3   6     1049.83     1049.51     35.29 o
   4   3   6      141.92      136.16      8.09 o
   5   3   6      408.34      436.89     11.85 o
   6   3   6       15.34       15.52      3.45 o
   7   3   6      123.86      133.50      6.05 o
   8   3   6       16.68       13.70      3.05 o
   9   3   6       65.52       60.84      4.34 o
 -13   4   6       18.15       17.45      2.05 o
 -12   4   6       95.93       96.63      4.66 o
 -11   4   6      173.40      197.74      8.94 o
 -10   4   6        4.00        1.82      1.02 o
  -9   4   6       67.30       58.19      5.48 o
  -8   4   6       20.03       20.37      2.83 o
  -7   4   6      261.43      229.44     24.81 o
  -6   4   6      266.01      234.61     23.52 o
  -5   4   6       58.55       73.90     12.70 o
  -4   4   6     1253.98     1138.43     46.18 o
  -3   4   6      330.87      281.33     22.00 o
  -2   4   6       17.63       25.31      6.42 o
  -1   4   6      660.42      652.17     32.09 o
   0   4   6     3056.79     3163.63     70.92 o
   1   4   6      274.66      240.14     20.04 o
   2   4   6        8.45       15.06      5.08 o
   3   4   6        0.33        0.35      0.83 o
   4   4   6       46.27       49.33      4.06 o
   5   4   6        0.05        0.63      0.80 o
   6   4   6      137.20      149.33      8.98 o
   7   4   6       34.82       38.62      3.03 o
   8   4   6        0.55       -0.02      0.89 o
 -13   5   6       68.15       69.47      3.88 o
 -12   5   6        1.28        1.38      0.75 o
 -11   5   6       11.48       12.56      2.44 o
 -10   5   6        4.70        4.51      1.57 o
  -9   5   6      524.17      540.52     18.10 o
  -8   5   6      279.87      286.63     10.68 o
  -7   5   6        1.47        1.38      2.02 o
  -6   5   6      188.78      162.47     20.21 o
  -5   5   6     1370.06     1398.47     55.05 o
  -4   5   6      161.29      136.76     16.64 o
  -3   5   6       84.28       99.45     13.34 o
  -2   5   6      434.57      350.89     24.66 o
  -1   5   6      358.03      318.76     23.25 o
   0   5   6      157.54      148.31     16.00 o
   1   5   6      161.10      153.11     16.36 o
   2   5   6     1159.89     1163.21     16.39 o
   3   5   6      452.18      460.43      9.98 o
   4   5   6       47.62       45.98      3.84 o
   5   5   6       80.70       79.86      6.52 o
   6   5   6       80.36       95.34      6.14 o
   7   5   6       11.34       12.66      1.55 o
 -13   6   6        9.60        7.72      0.89 o
 -12   6   6       39.12       42.14      2.48 o
 -11   6   6        0.80        1.20      1.06 o
 -10   6   6      282.57      304.19      8.44 o
  -9   6   6      177.42      157.48      8.86 o
  -8   6   6        0.22        0.68      0.67 o
  -7   6   6      141.42      144.94      5.35 o
  -6   6   6      117.10      104.02      6.05 o
  -5   6   6      394.83      391.34     29.68 o
  -4   6   6     1756.71     1719.55     59.03 o
  -3   6   6     2447.46     2449.81     67.59 o
  -2   6   6      116.77      118.51     14.75 o
  -1   6   6     1177.12     1105.21     43.99 o
   0   6   6     1141.82     1225.94     26.62 o
   1   6   6     1662.98     1783.47     48.58 o
   2   6   6      135.54      148.20      6.85 o
   3   6   6      196.04      212.99      6.83 o
   4   6   6      107.77      110.11      5.71 o
   5   6   6        4.36        3.83      1.13 o
   6   6   6        0.80        1.00      0.56 o
   7   6   6        0.07        0.02      0.39 o
 -13   7   6        0.15        0.53      0.33 o
 -12   7   6        9.57       10.17      1.19 o
 -11   7   6        0.40        0.44      0.66 o
 -10   7   6       18.54       20.42      2.19 o
  -9   7   6       60.68       59.35      6.21 o
  -8   7   6      189.81      179.28      6.58 o
  -7   7   6     1003.75      934.32     14.07 o
  -6   7   6       12.13       12.72      1.62 o
  -5   7   6      959.58      970.96     11.91 o
  -4   7   6        6.45        9.24      1.23 o
  -3   7   6      403.92      376.24      7.88 o
  -2   7   6     1826.16     1845.63     17.06 o
  -1   7   6      116.93      113.95      4.24 o
   0   7   6      161.03      145.41      8.00 o
   1   7   6       50.67       50.07      6.38 o
   2   7   6       32.68       37.02      3.52 o
   3   7   6      526.86      539.19     19.07 o
   4   7   6      284.29      308.65      8.70 o
   5   7   6       46.20       43.04      2.86 o
   6   7   6        0.38        0.89      0.41 o
 -12   8   6       43.55       39.57      2.12 o
 -11   8   6      155.67      155.80      5.83 o
 -10   8   6       70.60       72.17      3.95 o
  -9   8   6      165.30      160.36      6.16 o
  -8   8   6       29.24       24.40      2.52 o
  -7   8   6     1085.04     1110.91     16.49 o
  -6   8   6      283.25      267.05      6.82 o
  -5   8   6      117.65       97.49      3.94 o
  -4   8   6        5.17        4.72      0.84 o
  -3   8   6       50.59       48.89      4.98 o
  -2   8   6      565.98      582.92     12.39 o
  -1   8   6       53.07       47.96      3.58 o
   0   8   6      418.14      422.03      9.20 o
   1   8   6      136.71      124.69     10.03 o
   2   8   6       33.99       32.84      3.25 o
   3   8   6       54.07       59.43      3.79 o
   4   8   6       98.21      109.05      6.23 o
   5   8   6       76.16       73.72      4.13 o
 -12   9   6        5.24        3.47      0.51 o
 -11   9   6        3.18        2.45      0.58 o
 -10   9   6      139.64      140.92      5.23 o
  -9   9   6      204.36      188.56      6.48 o
  -8   9   6      279.73      258.82      6.66 o
  -7   9   6       21.66       16.33      1.69 o
  -6   9   6       50.45       52.49      3.29 o
  -5   9   6      112.60       94.68      4.18 o
  -4   9   6      183.19      193.16      7.28 o
  -3   9   6      109.48      107.39      5.44 o
  -2   9   6      289.98      297.83      8.96 o
  -1   9   6      318.57      336.41     12.94 o
   0   9   6      107.46      122.18      6.30 o
   1   9   6      285.93      295.90     10.23 o
   2   9   6       12.77       13.75      1.63 o
   3   9   6      191.55      182.53      5.79 o
   4   9   6       82.21       81.64      4.38 o
   5   9   6      355.53      343.26      8.93 o
 -12  10   6       35.45       31.01      2.47 o
 -11  10   6       41.70       44.04      2.32 o
 -10  10   6       88.81       86.04      3.21 o
  -9  10   6        0.57        0.59      0.54 o
  -8  10   6      217.77      198.94      5.62 o
  -7  10   6      211.10      195.17      5.70 o
  -6  10   6       20.03       27.21      3.72 o
  -5  10   6       61.53       52.28      3.84 o
  -4  10   6      179.92      154.13      6.41 o
  -3  10   6      201.90      209.55      7.39 o
  -2  10   6        0.26       -0.49      0.80 o
  -1  10   6      411.69      440.63     11.76 o
   0  10   6      682.61      704.89     14.06 o
   1  10   6       97.69      102.74      3.93 o
   2  10   6       88.53       87.09      4.02 o
   3  10   6       37.91       34.46      2.81 o
   4  10   6       47.35       45.87      3.27 o
 -11  11   6        2.32        3.46      0.65 o
 -10  11   6       34.60       34.42      2.29 o
  -9  11   6      347.02      363.06      8.22 o
  -8  11   6      173.92      177.62      6.12 o
  -7  11   6       26.21       32.64      2.74 o
  -6  11   6      175.02      187.59     12.85 o
  -5  11   6      238.57      271.40      7.99 o
  -4  11   6       19.25       18.57      2.11 o
  -3  11   6        2.45        2.99      1.83 o
  -2  11   6        1.57        0.34      0.59 o
  -1  11   6      127.61      145.76      6.08 o
   0  11   6      125.63      134.91      4.25 o
   1  11   6      150.85      169.06      5.35 o
   2  11   6       64.12       59.76      3.03 o
 -10  12   6       33.76       36.58      2.71 o
  -9  12   6       21.75       22.37      1.85 o
  -8  12   6        2.78        2.79      0.76 o
  -7  12   6       54.78       62.29      3.32 o
  -6  12   6       19.29       18.50      1.98 o
  -5  12   6       64.48       74.11      5.59 o
  -4  12   6       39.31       38.28      2.96 o
  -3  12   6       53.64       50.29      3.38 o
  -2  12   6        5.62        5.01      1.14 o
  -1  12   6       96.54      101.75      3.33 o
   0  12   6       29.86       30.22      3.42 o
   1  12   6        9.16       11.29      1.29 o
  -9  13   6        0.18        0.96      0.57 o
  -8  13   6       72.76       77.54      4.29 o
  -7  13   6      100.41      107.48      5.45 o
  -6  13   6      249.80      245.08     20.07 o
  -5  13   6       13.97       10.21      1.27 o
  -4  13   6       13.79       16.66      1.65 o
  -3  13   6      199.18      187.63      5.12 o
  -2  13   6      112.39      103.35      3.37 o
  -1  13   6       66.60       59.13      2.38 o
  -6  14   6        1.11        0.82      0.32 o
  -5  14   6        3.77        1.89      0.62 o
  -4  14   6       50.65       39.78      2.40 o
   0 -16   7        0.36        0.26      0.31 o
   1 -16   7      101.24      103.36      3.26 o
   2 -16   7      156.80      142.21     18.94 o
   3 -16   7        5.78        3.17      0.89 o
   4 -16   7       85.08      107.56      4.81 o
   5 -16   7       18.38       21.51      1.99 o
  -2 -15   7        1.19        1.02      0.39 o
  -1 -15   7       91.85       92.78      5.20 o
   0 -15   7       48.35       46.26      2.26 o
   1 -15   7      172.87      171.89      6.17 o
   2 -15   7        6.59        7.44      1.10 o
   3 -15   7      254.85      250.14     15.04 o
   4 -15   7      118.70      135.91      5.56 o
   5 -15   7       41.93       42.21      1.98 o
   6 -15   7       12.58       13.26      1.28 o
   7 -15   7        9.09        7.95      1.17 o
  -4 -14   7       58.70       65.16      4.37 o
  -3 -14   7        4.95        3.93      0.88 o
  -2 -14   7      147.27      154.44      6.02 o
  -1 -14   7        0.16        0.16      0.58 o
   0 -14   7       16.32       15.02      1.60 o
   1 -14   7      147.20      139.81      4.68 o
   2 -14   7      290.60      283.51      8.91 o
   3 -14   7        0.66        0.83      0.40 o
   4 -14   7       32.69       29.45      2.38 o
   5 -14   7      103.60      107.72      3.50 o
   6 -14   7        3.22        2.95      0.62 o
   7 -14   7        0.26        0.45      0.47 o
   8 -14   7       46.19       43.64      2.01 o
  -5 -13   7        4.69        1.73      1.17 o
  -4 -13   7       31.17       28.84      2.00 o
  -3 -13   7      217.07      216.93      6.46 o
  -2 -13   7       17.08       17.90      1.63 o
  -1 -13   7       96.84       95.20      3.68 o
   0 -13   7      104.34      103.64      3.89 o
   1 -13   7        5.38        4.55      0.70 o
   2 -13   7       41.14       51.20      2.34 o
   3 -13   7      224.22      242.00      4.95 o
   4 -13   7      359.24      368.84      7.65 o
   5 -13   7        0.21        0.63      0.57 o
   6 -13   7        6.64        9.36      1.13 o
   7 -13   7        5.26        4.50      0.71 o
   8 -13   7       47.77       41.24      3.46 o
   9 -13   7        1.31        1.46      0.65 o
  -6 -12   7      203.58      212.07      6.22 o
  -5 -12   7      185.47      194.35      5.30 o
  -4 -12   7       23.96       23.07      2.22 o
  -3 -12   7       29.70       31.49      2.28 o
  -2 -12   7      113.06      113.85      3.82 o
  -1 -12   7      208.73      213.06      5.74 o
   0 -12   7      196.34      195.41      4.43 o
   1 -12   7       62.61       69.61      2.62 o
   2 -12   7      351.23      354.92      7.65 o
   3 -12   7       47.45       39.63      2.03 o
   4 -12   7      282.63      281.88      5.92 o
   5 -12   7      524.48      505.31     16.71 o
   6 -12   7       31.19       27.42      2.11 o
   7 -12   7       38.10       34.24      2.13 o
   8 -12   7       52.10       55.07      2.96 o
   9 -12   7        1.38        1.89      0.80 o
  -7 -11   7        1.07       -0.03      0.45 o
  -6 -11   7        5.83        2.99      1.07 o
  -5 -11   7       26.52       29.88      2.48 o
  -4 -11   7      145.71      163.37      6.29 o
  -3 -11   7        0.16        1.19      0.70 o
  -2 -11   7      152.22      154.67      4.64 o
  -1 -11   7      324.91      320.66      5.76 o
   0 -11   7      850.17      859.46      9.30 o
   1 -11   7      171.95      169.30      3.51 o
   2 -11   7      314.63      311.39      5.09 o
   3 -11   7      141.35      133.36      3.32 o
   4 -11   7      599.40      657.53     10.78 o
   5 -11   7      132.81      123.63      3.94 o
   6 -11   7      224.32      214.87      7.67 o
   7 -11   7       71.48       81.15      4.54 o
   8 -11   7        0.70        1.51      0.83 o
   9 -11   7        5.58        6.29      1.00 o
  10 -11   7       63.88       68.34      3.53 o
  -8 -10   7        5.21        6.86      1.78 o
  -7 -10   7       40.83       37.80      3.24 o
  -6 -10   7      207.20      207.97      8.86 o
  -5 -10   7       50.25       53.12      3.57 o
  -4 -10   7        0.10       -0.13      1.50 o
  -3 -10   7        9.62        8.76      1.15 o
  -2 -10   7      478.31      475.21      9.05 o
  -1 -10   7     1012.07      964.19      9.42 o
   0 -10   7      279.12      281.82      4.76 o
   1 -10   7      503.82      500.22      8.73 o
   2 -10   7     1436.99     1434.26     19.30 o
   3 -10   7      517.11      520.23      6.34 o
   4 -10   7      133.27      112.04      3.36 o
   5 -10   7      558.17      623.71      9.94 o
   6 -10   7      256.92      261.66      8.87 o
   7 -10   7       57.36       67.56      6.05 o
   8 -10   7        4.95        8.58      2.26 o
   9 -10   7       17.40       17.68      1.81 o
  10 -10   7      119.13      121.13      5.34 o
  -9  -9   7        2.34        2.79      1.87 o
  -8  -9   7      139.13      127.75     14.72 o
  -7  -9   7      161.83      182.11     10.28 o
  -6  -9   7      144.31      151.81     10.71 o
  -5  -9   7      175.27      168.76      7.54 o
  -4  -9   7       22.89       22.54      2.31 o
  -3  -9   7      116.62      109.63      3.78 o
  -2  -9   7       38.82       43.07      2.32 o
  -1  -9   7      911.85      909.37      8.79 o
   0  -9   7      719.27      734.01      8.17 o
   1  -9   7        6.64        9.66      0.76 o
   2  -9   7       36.91       36.73      1.51 o
   3  -9   7     1132.08     1166.25      9.28 o
   4  -9   7       91.94       88.82      2.89 o
   5  -9   7        8.66        5.46      0.82 o
   6  -9   7       13.45       11.74      1.32 o
   7  -9   7      247.06      228.22     11.62 o
   8  -9   7        2.94        3.28      1.48 o
   9  -9   7        0.52       -0.02      0.77 o
  10  -9   7        0.15       -0.30      0.99 o
  -9  -8   7       41.11       36.85      2.73 o
  -8  -8   7       39.50       42.56      3.11 o
  -7  -8   7        7.70        7.20      1.59 o
  -6  -8   7      111.55      115.25      9.56 o
  -5  -8   7        1.17        0.13      0.63 o
  -4  -8   7      173.49      172.59      5.86 o
  -3  -8   7        8.60        5.84      1.07 o
  -2  -8   7      567.95      562.41      7.76 o
  -1  -8   7      327.48      319.54     30.69 o
   0  -8   7       78.65       58.54      8.30 o
   1  -8   7      580.46      586.99     34.50 o
   2  -8   7      605.44      573.67     34.02 o
   3  -8   7       78.57       74.14      2.43 o
   4  -8   7       59.85       64.72      2.29 o
   5  -8   7       51.26       46.19      2.23 o
   6  -8   7       49.53       46.85      2.78 o
   7  -8   7       16.75       15.85      2.39 o
   8  -8   7      164.70      179.67      6.21 o
   9  -8   7       49.84       54.68      3.08 o
  10  -8   7        1.86        2.19      0.55 o
 -10  -7   7        8.30        7.33      1.23 o
  -9  -7   7        0.02        1.43      1.31 o
  -8  -7   7       30.23       32.29      4.55 o
  -7  -7   7       81.33       91.95      5.53 o
  -6  -7   7        5.77        5.33      1.29 o
  -5  -7   7       95.68       86.38      5.07 o
  -4  -7   7      506.45      542.23      8.86 o
  -3  -7   7      445.30      394.70     35.23 o
  -2  -7   7       30.65       24.40      8.32 o
  -1  -7   7     1894.41     1876.42     70.66 o
   0  -7   7      578.52      535.27     31.17 o
   1  -7   7      894.44      892.07     40.06 o
   2  -7   7      418.00      375.04     20.10 o
   3  -7   7     1198.64     1205.65     31.92 o
   4  -7   7       55.50       58.15      2.09 o
   5  -7   7       16.93       15.25      1.15 o
   6  -7   7       23.12       23.36      1.91 o
   7  -7   7       73.59       70.09      3.35 o
   8  -7   7      277.07      280.06      9.68 o
   9  -7   7        1.91        1.88      0.81 o
  10  -7   7        3.84        3.54      0.70 o
 -10  -6   7       97.31       91.67      4.53 o
  -9  -6   7        9.76        7.97      2.37 o
  -8  -6   7       16.29       14.30      3.15 o
  -7  -6   7       21.71       23.40      2.90 o
  -6  -6   7      134.75      132.81      6.34 o
  -5  -6   7      106.29      105.28      5.26 o
  -4  -6   7     1449.62     1577.17     69.69 o
  -3  -6   7      277.28      268.64     27.68 o
  -2  -6   7     1033.07      988.13     50.92 o
  -1  -6   7      318.61      305.84     27.10 o
   0  -6   7      231.82      254.97     10.42 o
   1  -6   7       66.43       49.32      4.62 o
   2  -6   7       15.19        5.29      3.00 o
   3  -6   7       65.64       58.16      6.91 o
   4  -6   7       96.86      100.65     14.10 o
   5  -6   7      399.89      409.89      5.38 o
   6  -6   7      162.24      165.25      4.00 o
   7  -6   7      119.81      112.82      3.72 o
   8  -6   7      184.90      190.11      7.80 o
   9  -6   7       52.75       56.26      5.37 o
  10  -6   7        3.40        2.82      0.68 o
 -11  -5   7      124.82       96.84      5.28 o
 -10  -5   7        1.93        1.63      0.55 o
  -9  -5   7      105.57      112.42      5.00 o
  -8  -5   7      181.01      180.98      6.59 o
  -7  -5   7       54.20       44.99      5.62 o
  -6  -5   7        2.65        4.67      1.08 o
  -5  -5   7      769.13      811.22     49.55 o
  -4  -5   7     2567.88     2718.85     86.22 o
  -3  -5   7       25.42       19.70      7.73 o
  -2  -5   7       24.55       45.46     10.31 o
  -1  -5   7      162.81      105.24     17.43 o
   0  -5   7     1830.97     2036.88     50.32 o
   1  -5   7      591.83      741.24     17.64 o
   2  -5   7      817.03      801.49     23.91 o
   3  -5   7       80.54       66.86      7.04 o
   4  -5   7        7.72       16.53      6.03 o
   5  -5   7      356.16      341.79      5.56 o
   6  -5   7     4490.86     4492.34     32.02 o
   7  -5   7      661.49      690.79     11.26 o
   8  -5   7       35.67       35.46      2.50 o
   9  -5   7        0.42        0.70      0.65 o
  10  -5   7       20.69       22.07      2.72 o
 -11  -4   7        3.66        5.02      0.83 o
 -10  -4   7      315.83      321.28      8.23 o
  -9  -4   7      596.22      613.66     22.83 o
  -8  -4   7        0.00        1.12      0.76 o
  -7  -4   7      192.77      185.02      9.15 o
  -6  -4   7      251.54      259.74     14.39 o
  -5  -4   7        4.79       12.36      5.85 o
  -4  -4   7       29.22       49.65     11.12 o
  -3  -4   7       84.67       65.85     12.19 o
  -2  -4   7     5027.32     5367.37    195.41 o
  -1  -4   7        9.67        1.84      3.10 o
   0  -4   7        9.12       19.38      3.09 o
   1  -4   7     5466.55     5799.77     54.82 o
   2  -4   7       60.36       51.52      5.99 o
   3  -4   7        2.77        3.86      1.38 o
   4  -4   7       16.40       18.13      6.21 o
   5  -4   7      170.46      158.75      4.39 o
   6  -4   7       75.66       79.28      3.32 o
   7  -4   7       65.45       64.87      4.05 o
   8  -4   7       99.88      100.84      4.10 o
   9  -4   7        1.78        2.30      0.99 o
  10  -4   7        0.81        0.64      0.66 o
 -12  -3   7        0.58       -0.94      0.47 o
 -11  -3   7      157.68      162.87      5.31 o
 -10  -3   7        4.45        5.34      1.21 o
  -9  -3   7        3.44        1.42      0.89 o
  -8  -3   7        0.65        1.72      0.65 o
  -7  -3   7      258.45      279.44      7.38 o
  -6  -3   7        1.21        0.14      2.86 o
  -5  -3   7        1.10        5.12      2.73 o
  -4  -3   7       34.07       22.15      4.79 o
  -3  -3   7     3060.08     3174.19     79.18 o
  -2  -3   7      377.57      345.74     13.41 o
  -1  -3   7      952.17      916.53     44.47 o
   0  -3   7     1505.06     1460.16     27.83 o
   1  -3   7      220.09      214.67     10.77 o
   2  -3   7     1164.79     1200.28     29.68 o
   3  -3   7        0.70        3.03      2.75 o
   4  -3   7        0.32        4.74      3.89 o
   5  -3   7       43.77       47.78      3.05 o
   6  -3   7      207.43      217.14      6.67 o
   7  -3   7      709.10      772.77     17.54 o
   8  -3   7       68.59       77.24      4.02 o
   9  -3   7        7.57       11.24      1.30 o
  10  -3   7       74.98       67.86     12.98 o
 -12  -2   7        4.05        4.83      1.05 o
 -11  -2   7       11.97       11.18      1.49 o
 -10  -2   7       51.71       51.85      3.21 o
  -9  -2   7        1.97        0.15      0.68 o
  -8  -2   7       45.99       44.92      3.53 o
  -7  -2   7      104.73      106.76      4.76 o
  -6  -2   7      425.83      418.92     20.90 o
  -5  -2   7       51.62       56.19      5.69 o
  -4  -2   7     2122.32     2174.43     33.15 o
  -3  -2   7     3646.87     3779.17     82.41 o
  -2  -2   7     2492.68     2553.56     37.85 o
  -1  -2   7       24.87       24.55      3.76 o
   0  -2   7     1053.28     1044.43     24.11 o
   1  -2   7      624.66      573.32     18.13 o
   2  -2   7      246.09      230.66     13.38 o
   3  -2   7      814.74      833.30     27.16 o
   4  -2   7       21.83       14.72      5.90 o
   5  -2   7        1.96        3.03      1.64 o
   6  -2   7      177.07      184.62      9.23 o
   7  -2   7       53.01       52.92      5.05 o
   8  -2   7      193.97      203.44      7.43 o
   9  -2   7       37.88       37.32      2.28 o
  10  -2   7      157.54      134.82     20.69 o
 -12  -1   7       11.34       13.30      1.85 o
 -11  -1   7       21.85       24.00      3.09 o
 -10  -1   7       34.47       30.71      4.50 o
  -9  -1   7        1.15        2.88      1.22 o
  -8  -1   7        0.46        0.36      0.54 o
  -7  -1   7        2.80        1.04      0.99 o
  -6  -1   7       15.26       17.76      4.07 o
  -5  -1   7      172.88      169.20     11.85 o
  -4  -1   7     1723.90     1612.47    128.36 o
  -3  -1   7       89.06      119.99      8.75 o
  -2  -1   7        0.70        0.26      1.07 o
  -1  -1   7      220.49      180.91     10.32 o
   0  -1   7      179.28      133.16      8.92 o
   1  -1   7     1369.87     1549.76     45.45 o
   2  -1   7      721.70      752.56     34.21 o
   3  -1   7      597.40      638.01     29.74 o
   4  -1   7       59.57       56.33     11.27 o
   5  -1   7      138.72      131.48      6.92 o
   6  -1   7        0.94        2.17      1.37 o
   7  -1   7      208.21      224.91     10.35 o
   8  -1   7       14.70       13.98      1.91 o
   9  -1   7       21.98       25.14      2.09 o
  10  -1   7        0.40       -0.01      0.46 o
 -13   0   7       53.79       48.58      5.23 o
 -12   0   7       55.59       56.08      4.07 o
 -11   0   7       20.37       21.25      3.01 o
 -10   0   7       68.35       59.48      5.34 o
  -9   0   7      121.60      108.53      5.62 o
  -8   0   7      111.36      104.37      4.38 o
  -7   0   7      103.75      104.77     10.23 o
  -6   0   7      222.06      273.57     16.02 o
  -5   0   7       65.34       56.29      6.87 o
  -4   0   7     7620.98     7686.88     75.55 o
  -3   0   7     4616.89     4372.70    125.16 o
  -2   0   7     1391.63     1407.24     33.94 o
  -1   0   7      388.81      454.15     16.87 o
   0   0   7      466.60      431.59     24.11 o
   1   0   7      417.20      430.71     25.10 o
   2   0   7     1197.64     1267.73     45.28 o
   3   0   7        0.04       -0.84      2.24 o
   4   0   7      318.64      335.25      8.38 o
   5   0   7       62.88       69.22      5.10 o
   6   0   7       13.79       15.39      2.81 o
   7   0   7       91.82       88.65      5.19 o
   8   0   7       87.60       91.22      4.59 o
   9   0   7        8.75       10.54      1.25 o
 -13   1   7       18.72       16.75      2.22 o
 -12   1   7       49.62       58.73      4.40 o
 -11   1   7       25.66       25.64      3.47 o
 -10   1   7       29.92       30.48      3.98 o
  -9   1   7      562.21      593.34     12.93 o
  -8   1   7      395.99      378.20      9.98 o
  -7   1   7       57.11       69.19      8.25 o
  -6   1   7      257.64      288.28     16.40 o
  -5   1   7     1553.24     1545.31     36.09 o
  -4   1   7     4501.91     4529.16     60.19 o
  -3   1   7     1018.61     1089.53     33.96 o
  -2   1   7     3096.04     3477.31     48.43 o
  -1   1   7      370.28      310.86     21.04 o
   0   1   7      723.08      727.82     32.95 o
   1   1   7     2109.65     2290.84     60.32 o
   2   1   7       48.64       51.61      6.89 o
   3   1   7     1021.13     1059.10     36.12 o
   4   1   7        0.28       -1.17      3.20 o
   5   1   7       99.30       90.10      6.66 o
   6   1   7      732.14      718.40     18.83 o
   7   1   7      113.70      117.03      5.87 o
   8   1   7        2.58        2.04      0.81 o
   9   1   7        0.25        0.23      0.55 o
 -13   2   7        1.08        1.62      0.68 o
 -12   2   7       10.46        9.20      1.39 o
 -11   2   7       22.42       26.15      3.47 o
 -10   2   7      784.02      908.69     21.44 o
  -9   2   7      272.92      296.59     12.12 o
  -8   2   7      128.13      128.90      7.07 o
  -7   2   7       90.51       98.80      9.75 o
  -6   2   7      392.96      369.32     18.32 o
  -5   2   7     2301.19     2384.38     44.93 o
  -4   2   7        7.62        3.79      1.56 o
  -3   2   7       32.93       67.53      7.17 o
  -2   2   7      122.98      106.53     12.97 o
  -1   2   7      668.76      709.59     33.36 o
   0   2   7       40.83       40.18      8.26 o
   1   2   7      553.35      468.36     28.42 o
   2   2   7       75.65       62.24      7.65 o
   3   2   7      274.28      302.58      6.38 o
   4   2   7      147.81      146.50      8.42 o
   5   2   7      157.26      165.36      9.14 o
   6   2   7       75.02       96.56      5.50 o
   7   2   7      200.89      207.81     13.93 o
   8   2   7      147.43      151.30      4.64 o
   9   2   7       13.32       11.01      1.76 o
 -13   3   7        1.08        2.02      0.73 o
 -12   3   7       47.33       44.46      2.92 o
 -11   3   7      159.69      177.33     11.45 o
 -10   3   7       33.77       35.13      4.28 o
  -9   3   7      279.76      310.32     12.44 o
  -8   3   7        7.81        4.22      3.61 o
  -7   3   7       92.48       95.23     10.32 o
  -6   3   7        1.87       -0.72      4.66 o
  -5   3   7      209.96      168.58     12.15 o
  -4   3   7       11.62       15.89      5.99 o
  -3   3   7       36.94       57.96     10.10 o
  -2   3   7      282.54      200.98     18.74 o
  -1   3   7      977.00      914.29     39.38 o
   0   3   7      307.73      259.38     21.44 o
   1   3   7       63.08       55.89     10.23 o
   2   3   7      497.91      518.91     16.01 o
   3   3   7      191.10      179.96      5.31 o
   4   3   7        6.68        6.58      2.02 o
   5   3   7        6.75        5.86      1.39 o
   6   3   7      349.41      395.63     10.71 o
   7   3   7       29.70       26.29      1.82 o
   8   3   7       25.57       32.62      3.72 o
 -13   4   7        0.09        1.03      0.70 o
 -12   4   7        6.39        6.56      1.11 o
 -11   4   7       56.72       59.26      3.78 o
 -10   4   7       44.26       52.56      3.81 o
  -9   4   7       17.04       15.05      2.05 o
  -8   4   7        7.32        4.59      1.03 o
  -7   4   7       79.95       79.98      4.15 o
  -6   4   7      559.27      538.49     36.61 o
  -5   4   7      231.84      215.04     22.00 o
  -4   4   7      113.44      104.36     14.92 o
  -3   4   7     1825.03     1761.68     58.01 o
  -2   4   7       37.87       26.50      7.04 o
  -1   4   7        1.26        1.03      1.94 o
   0   4   7     1191.26     1188.11     47.01 o
   1   4   7      604.27      587.91     16.65 o
   2   4   7      155.72      160.27      4.97 o
   3   4   7        4.17        3.45      0.85 o
   4   4   7      137.23      141.45      6.70 o
   5   4   7       45.16       55.57      4.11 o
   6   4   7        0.12        0.27      0.66 o
   7   4   7       12.63       15.70      1.74 o
 -13   5   7      102.43      109.01      4.67 o
 -12   5   7       24.27       27.73      3.14 o
 -11   5   7       32.62       36.35      3.99 o
 -10   5   7       27.54       23.14      2.39 o
  -9   5   7       80.62       84.38      4.66 o
  -8   5   7        0.42        1.94      1.58 o
  -7   5   7        7.17        6.99      1.28 o
  -6   5   7      197.74      201.14      8.49 o
  -5   5   7     1116.81     1142.81     51.36 o
  -4   5   7      622.13      605.07     35.86 o
  -3   5   7      235.66      202.54     20.47 o
  -2   5   7     1108.37      983.14     43.72 o
  -1   5   7     1200.51     1192.00     48.15 o
   0   5   7       12.39        9.68      1.40 o
   1   5   7      360.54      363.67      9.89 o
   2   5   7      483.21      485.92     12.32 o
   3   5   7      193.00      196.28      6.55 o
   4   5   7        8.89       11.06      1.81 o
   5   5   7       90.40       90.96      5.17 o
   6   5   7       34.00       37.15      2.76 o
   7   5   7       23.13       20.66      2.52 o
 -13   6   7       97.76       93.76      4.05 o
 -12   6   7        8.32        8.56      1.77 o
 -11   6   7      141.18      154.13      8.47 o
 -10   6   7       64.67       70.38      3.88 o
  -9   6   7     1283.89     1360.42     17.50 o
  -8   6   7      143.56      140.52      5.63 o
  -7   6   7       25.08       23.50      2.88 o
  -6   6   7      112.66      110.54      4.65 o
  -5   6   7        3.14        7.39      1.84 o
  -4   6   7     1029.38     1092.87     12.97 o
  -3   6   7     1906.35     1960.48     15.53 o
  -2   6   7      227.05      206.94      5.14 o
  -1   6   7       13.73       12.68      1.30 o
   0   6   7        4.59        6.71      4.59 o
   1   6   7       73.16       74.06      7.84 o
   2   6   7      314.12      340.02     10.60 o
   3   6   7        4.33        6.34      1.58 o
   4   6   7       61.25       61.77      3.97 o
   5   6   7        0.81       -0.48      1.96 o
   6   6   7        0.04       -0.69      0.50 o
 -12   7   7        1.41        2.55      0.70 o
 -11   7   7      235.67      244.17      6.37 o
 -10   7   7        8.75       10.94      2.42 o
  -9   7   7       68.77       77.57      4.25 o
  -8   7   7      140.46      138.01      5.73 o
  -7   7   7      494.62      488.13     13.34 o
  -6   7   7     1321.64     1310.69     14.33 o
  -5   7   7        4.67        4.20      1.09 o
  -4   7   7      860.14      874.46     10.97 o
  -3   7   7      263.31      242.94      5.50 o
  -2   7   7      942.66      951.69     11.13 o
  -1   7   7        6.99        7.61      1.22 o
   0   7   7      391.39      400.54     15.11 o
   1   7   7      660.36      652.00     14.66 o
   2   7   7      313.50      327.83     10.20 o
   3   7   7      573.47      591.91     16.80 o
   4   7   7      101.37      109.91      6.50 o
   5   7   7       11.79        8.99      1.54 o
 -12   8   7        0.21        0.83      0.59 o
 -11   8   7       87.90       88.86      3.13 o
 -10   8   7      185.01      190.06      5.19 o
  -9   8   7        0.04        0.11      0.73 o
  -8   8   7      433.75      419.47      8.48 o
  -7   8   7       83.67       73.43      3.60 o
  -6   8   7     1336.25     1248.09     14.86 o
  -5   8   7       26.24       22.90      2.09 o
  -4   8   7       10.42        8.96      1.10 o
  -3   8   7       66.08       71.15      3.55 o
  -2   8   7       29.22       28.41      2.27 o
  -1   8   7       16.38       15.61      3.00 o
   0   8   7      116.35      109.06      9.38 o
   1   8   7        1.09        0.23      0.97 o
   2   8   7       61.02       58.88      3.29 o
   3   8   7      126.81      116.52      6.78 o
   4   8   7      327.92      323.55      9.42 o
   5   8   7       45.78       42.62      2.47 o
 -12   9   7       27.48       26.51      3.51 o
 -11   9   7        0.79        0.80      0.41 o
 -10   9   7       71.88       66.25      2.90 o
  -9   9   7      131.14      142.19      4.60 o
  -8   9   7       31.69       35.17      2.45 o
  -7   9   7        1.50        0.25      0.62 o
  -6   9   7       53.03       46.04      3.02 o
  -5   9   7        0.58       -0.24      0.84 o
  -4   9   7       30.56       37.95      3.30 o
  -3   9   7        3.17        4.68      1.27 o
  -2   9   7      182.73      204.38      7.43 o
  -1   9   7      132.78      144.68      6.62 o
   0   9   7        2.71        6.87      2.02 o
   1   9   7      337.28      343.06      9.68 o
   2   9   7      303.58      302.85      7.51 o
   3   9   7      105.49      108.70      5.45 o
   4   9   7       35.64       33.53      2.25 o
 -11  10   7        0.83        1.06      0.46 o
 -10  10   7       30.85       34.62      1.91 o
  -9  10   7       19.36       16.53      1.49 o
  -8  10   7      104.43      110.97      4.04 o
  -7  10   7      368.31      370.50      9.47 o
  -6  10   7      437.55      429.05     10.34 o
  -5  10   7      405.87      382.22      9.86 o
  -4  10   7       25.13       39.18      3.24 o
  -3  10   7       19.98       29.20      2.72 o
  -2  10   7       47.71       53.91      3.03 o
  -1  10   7      111.11      109.24      5.27 o
   0  10   7      287.21      295.30      8.52 o
   1  10   7       76.92       86.87      3.99 o
   2  10   7        2.28        1.90      0.93 o
   3  10   7       50.05       40.12      2.59 o
 -11  11   7        6.80        5.61      0.94 o
 -10  11   7       11.77        9.78      1.12 o
  -9  11   7       77.20       77.49      3.48 o
  -8  11   7      181.37      181.89      5.78 o
  -7  11   7       24.02       27.37      2.39 o
  -6  11   7       54.31       52.11      3.35 o
  -5  11   7      470.28      492.06     10.74 o
  -4  11   7       20.00       16.43      3.42 o
  -3  11   7        0.07        0.53      0.67 o
  -2  11   7      106.99      105.74      4.81 o
  -1  11   7      293.41      313.50      8.08 o
   0  11   7        0.18        0.32      0.43 o
   1  11   7       51.50       34.39      6.59 o
  -9  12   7       22.31       18.43      1.39 o
  -8  12   7        4.72        3.85      0.77 o
  -7  12   7      188.70      183.65      7.75 o
  -6  12   7       11.76       14.44      1.60 o
  -5  12   7       12.44       11.85      2.23 o
  -4  12   7       29.37       29.71      2.38 o
  -3  12   7       98.48      100.72      4.08 o
  -2  12   7       19.72       19.55      2.00 o
  -1  12   7       15.57       17.31      1.53 o
   0  12   7       23.26       24.27      1.90 o
  -8  13   7      131.80      134.52      4.68 o
  -7  13   7        3.86        3.59      0.88 o
  -6  13   7      102.71       89.36      4.28 o
  -5  13   7       29.00       23.92      1.62 o
  -4  13   7       13.89       10.26      1.01 o
  -3  13   7       25.16       19.02      3.17 o
  -2  13   7       49.78       40.68      2.36 o
   1 -16   8       13.53       16.78      1.72 o
   2 -16   8       38.69       34.47      2.59 o
   3 -16   8      126.14      132.61      5.07 o
   4 -16   8       19.16       20.48      1.89 o
  -2 -15   8        9.33       10.40      1.57 o
  -1 -15   8       43.72       36.23      2.69 o
   0 -15   8       53.08       51.91      2.30 o
   1 -15   8      103.01      103.64      3.28 o
   2 -15   8        3.05        1.32      0.48 o
   3 -15   8      155.36      169.05      5.09 o
   4 -15   8      221.65      229.38      5.73 o
   5 -15   8       20.01       18.06      1.51 o
   6 -15   8        3.03        5.01      0.71 o
  -4 -14   8      106.46      105.30      5.32 o
  -3 -14   8        3.85        1.49      0.60 o
  -2 -14   8      118.09      129.61      9.68 o
  -1 -14   8      104.92      119.13      4.24 o
   0 -14   8      194.90      209.36      4.83 o
   1 -14   8       77.12       77.89      2.94 o
   2 -14   8      285.25      294.60      6.57 o
   3 -14   8      175.58      184.49      5.09 o
   4 -14   8       18.84       19.83      1.62 o
   5 -14   8       85.19       89.52      3.23 o
   6 -14   8       35.09       37.71      1.89 o
   7 -14   8        0.54        0.08      0.33 o
  -5 -13   8        0.01       -1.56      0.86 o
  -4 -13   8      182.18      178.70      4.89 o
  -3 -13   8      100.81      112.78      4.44 o
  -2 -13   8      142.22      155.74      5.69 o
  -1 -13   8      222.41      219.19      5.48 o
   0 -13   8        0.38        0.60      0.56 o
   1 -13   8       24.72       23.67      1.66 o
   2 -13   8       45.48       43.00      2.41 o
   3 -13   8      196.78      181.86      4.76 o
   4 -13   8      335.63      335.34      7.42 o
   5 -13   8       13.27       13.03      1.73 o
   6 -13   8       20.81       18.62      2.30 o
   7 -13   8       36.75       44.07      3.97 o
   8 -13   8       71.67       72.29      4.05 o
  -6 -12   8       31.90       32.28      3.99 o
  -5 -12   8       14.19       10.45      1.26 o
  -4 -12   8      269.53      278.60      7.41 o
  -3 -12   8      195.51      216.07      7.03 o
  -2 -12   8      207.31      214.72      5.22 o
  -1 -12   8        7.85        7.95      1.14 o
   0 -12   8      871.09      893.14     10.58 o
   1 -12   8        1.49        1.28      0.52 o
   2 -12   8      168.18      162.71      3.72 o
   3 -12   8      384.63      402.37     12.66 o
   4 -12   8        1.62        0.50      0.72 o
   5 -12   8        0.73        2.05      1.02 o
   6 -12   8       14.31       22.04      2.37 o
   7 -12   8       16.27       20.07      2.71 o
   8 -12   8        2.80        2.08      0.59 o
   9 -12   8      110.71      107.32      4.41 o
  -7 -11   8      135.22      106.22      6.31 o
  -6 -11   8       17.22       14.69      1.53 o
  -5 -11   8       12.95       11.52      1.28 o
  -4 -11   8      153.25      165.46      6.33 o
  -3 -11   8        6.42        7.87      1.26 o
  -2 -11   8      422.80      449.69      7.90 o
  -1 -11   8       65.61       67.61      2.44 o
   0 -11   8      274.90      279.09      4.65 o
   1 -11   8      374.94      373.08      5.40 o
   2 -11   8        2.86        4.35      0.59 o
   3 -11   8      303.74      315.67      5.60 o
   4 -11   8      257.43      253.72      7.85 o
   5 -11   8      170.14      166.39      5.83 o
   6 -11   8       88.76       82.96      3.47 o
   7 -11   8      234.99      234.41      8.63 o
   8 -11   8        5.92        6.08      1.84 o
   9 -11   8        0.96        0.55      0.41 o
  -8 -10   8        2.73        3.04      1.01 o
  -7 -10   8       13.39       12.55      1.82 o
  -6 -10   8       28.89       29.65      3.34 o
  -5 -10   8        1.02        0.50      0.69 o
  -4 -10   8       79.49       73.13      4.47 o
  -3 -10   8       26.15       25.85      1.95 o
  -2 -10   8       41.49       40.19      1.75 o
  -1 -10   8      784.80      772.71      7.33 o
   0 -10   8      377.51      363.17      5.07 o
   1 -10   8      646.10      623.48      8.69 o
   2 -10   8      426.48      405.25      5.09 o
   3 -10   8      515.46      513.24      6.57 o
   4 -10   8      131.18      117.96      3.53 o
   5 -10   8      364.28      361.09      6.76 o
   6 -10   8      317.26      327.61      8.27 o
   7 -10   8       28.03       25.71      4.36 o
   8 -10   8       10.28        8.97      1.40 o
   9 -10   8       38.00       40.86      4.36 o
  -9  -9   8       51.77       43.41      9.00 o
  -8  -9   8       10.08        8.98      2.27 o
  -7  -9   8      163.50      173.29      7.50 o
  -6  -9   8       83.40       89.32      4.38 o
  -5  -9   8       57.96       54.54      3.75 o
  -4  -9   8      421.61      406.99      8.69 o
  -3  -9   8      815.00      838.46     11.50 o
  -2  -9   8      502.35      504.98      6.31 o
  -1  -9   8      908.71      875.14      8.77 o
   0  -9   8     1892.30     1871.68      9.40 o
   1  -9   8      471.56      447.00      5.12 o
   2  -9   8       47.04       43.48      1.63 o
   3  -9   8      294.89      303.77      4.91 o
   4  -9   8      280.14      283.98      4.91 o
   5  -9   8      105.52      103.10      3.55 o
   6  -9   8        3.29        1.96      1.15 o
   7  -9   8       33.02       38.12      4.70 o
   8  -9   8        1.78        3.70      1.39 o
   9  -9   8       57.44       60.45      3.11 o
  10  -9   8        4.53        4.03      0.85 o
  -9  -8   8       12.11       13.22      1.85 o
  -8  -8   8      141.47      153.52      6.36 o
  -7  -8   8        6.13        7.67      1.86 o
  -6  -8   8      562.62      593.84     13.32 o
  -5  -8   8       31.97       41.63      3.27 o
  -4  -8   8        0.64        0.71      0.75 o
  -3  -8   8        0.75        1.17      0.48 o
  -2  -8   8      446.16      438.35      5.79 o
  -1  -8   8      329.39      335.03      4.63 o
   0  -8   8      107.87       94.50      2.89 o
   1  -8   8       90.60       90.03      2.74 o
   2  -8   8     1256.16     1248.33     13.29 o
   3  -8   8        0.19        0.24      0.38 o
   4  -8   8       36.74       29.23      1.71 o
   5  -8   8      309.43      329.05      5.02 o
   6  -8   8       22.74       21.05      1.86 o
   7  -8   8       26.56       25.26      2.57 o
   8  -8   8       54.63       59.60      5.50 o
   9  -8   8        1.09        0.04      0.76 o
  10  -8   8       25.94       23.76      3.24 o
 -10  -7   8       41.66       32.28      2.30 o
  -9  -7   8       19.67       21.86      3.73 o
  -8  -7   8        5.05        3.92      1.17 o
  -7  -7   8        0.23        1.60      0.74 o
  -6  -7   8       95.49      106.57      8.97 o
  -5  -7   8      553.60      548.56     13.46 o
  -4  -7   8      207.19      212.29      5.11 o
  -3  -7   8     1022.06     1001.87      9.41 o
  -2  -7   8      492.14      499.56     39.43 o
  -1  -7   8      108.61      105.65     13.60 o
   0  -7   8      186.37      174.45     16.54 o
   1  -7   8       16.14       15.63      5.42 o
   2  -7   8       32.80       25.37      5.99 o
   3  -7   8      251.26      253.73      4.48 o
   4  -7   8      285.35      278.26      4.40 o
   5  -7   8        0.95        0.68      0.42 o
   6  -7   8        4.71        5.23      0.85 o
   7  -7   8       72.01       80.28      3.51 o
   8  -7   8      562.50      586.46     10.72 o
   9  -7   8        0.61        1.48      0.52 o
  10  -7   8        0.91        0.76      0.34 o
 -10  -6   8        3.20        2.32      0.90 o
  -9  -6   8        0.14        2.04      1.04 o
  -8  -6   8       77.35       67.83      6.74 o
  -7  -6   8       74.37       78.93      5.09 o
  -6  -6   8       36.22       32.36      3.24 o
  -5  -6   8        0.90        3.75      1.49 o
  -4  -6   8      233.58      257.54      5.22 o
  -3  -6   8     1684.12     1776.79     73.12 o
  -2  -6   8       36.33       16.36      4.08 o
  -1  -6   8     1811.90     1884.75     55.36 o
   0  -6   8      437.62      490.46     22.80 o
   1  -6   8       14.26        7.86      3.96 o
   2  -6   8      111.67      115.06     14.06 o
   3  -6   8      100.22      100.36     13.90 o
   4  -6   8       28.16       28.23      1.38 o
   5  -6   8        0.50        0.55      0.38 o
   6  -6   8       20.49       16.64      1.43 o
   7  -6   8       48.97       52.30      2.85 o
   8  -6   8      149.32      142.34      5.80 o
   9  -6   8       66.13       63.01      3.25 o
  10  -6   8        3.06        3.72      1.03 o
 -11  -5   8        0.31        0.05      0.34 o
 -10  -5   8        0.09        0.04      0.85 o
  -9  -5   8       22.62       26.92      5.20 o
  -8  -5   8      114.42      104.26      8.62 o
  -7  -5   8       84.22       78.36      7.37 o
  -6  -5   8        1.52       -0.53      0.64 o
  -5  -5   8      756.53      828.41     14.60 o
  -4  -5   8      335.96      340.03     31.59 o
  -3  -5   8     1703.44     1775.45     44.32 o
  -2  -5   8      595.32      590.53     31.60 o
  -1  -5   8      124.39      135.29     14.46 o
   0  -5   8      775.02      779.77     33.32 o
   1  -5   8      289.40      290.55     11.04 o
   2  -5   8       53.55       68.08     11.06 o
   3  -5   8       92.89       86.71     13.14 o
   4  -5   8      515.01      484.42      7.00 o
   5  -5   8      179.90      175.44      4.42 o
   6  -5   8      740.33      715.08     12.53 o
   7  -5   8      197.49      209.39      5.67 o
   8  -5   8       72.67       78.79      4.37 o
   9  -5   8       15.55       14.62      2.47 o
  10  -5   8        0.43        0.44      0.37 o
 -11  -4   8       11.95       11.27      2.19 o
 -10  -4   8       59.63       59.76      3.40 o
  -9  -4   8      529.67      521.12     10.91 o
  -8  -4   8       79.70       87.28      8.05 o
  -7  -4   8       80.77       71.47      7.05 o
  -6  -4   8      647.63      652.61     16.34 o
  -5  -4   8     1491.57     1559.36     43.60 o
  -4  -4   8      432.29      456.71     22.77 o
  -3  -4   8      110.64       80.33      9.91 o
  -2  -4   8      166.93      152.21     15.78 o
  -1  -4   8      545.12      566.34     18.00 o
   0  -4   8      701.30      825.56     22.06 o
   1  -4   8     1498.86     1556.12     26.36 o
   2  -4   8      347.72      345.34     16.76 o
   3  -4   8       87.17       76.64     12.70 o
   4  -4   8      563.13      551.03      8.94 o
   5  -4   8     1873.65     1887.98     18.75 o
   6  -4   8      918.73      944.61     12.47 o
   7  -4   8      207.01      195.09      7.32 o
   8  -4   8      256.98      279.26      8.09 o
   9  -4   8       32.54       33.11      2.05 o
  10  -4   8       79.89       83.00      4.22 o
 -12  -3   8       13.65       11.31      1.67 o
 -11  -3   8      129.01      133.99      4.47 o
 -10  -3   8       83.33       89.37      4.47 o
  -9  -3   8        0.00       -1.86      0.93 o
  -8  -3   8       65.27       63.56      4.03 o
  -7  -3   8       46.50       45.97      4.88 o
  -6  -3   8       44.09       38.06      3.92 o
  -5  -3   8      404.31      433.38     22.16 o
  -4  -3   8      148.71      131.47     15.30 o
  -3  -3   8     1180.28     1230.73     28.23 o
  -2  -3   8        1.20       -0.17      0.98 o
  -1  -3   8     1980.00     2100.12     36.00 o
   0  -3   8     4368.63     4601.20     53.94 o
   1  -3   8     1020.78     1041.22     25.92 o
   2  -3   8       76.89       67.73      7.72 o
   3  -3   8      427.72      441.14     30.94 o
   4  -3   8        1.80        0.43      0.86 o
   5  -3   8      888.69      873.78     14.82 o
   6  -3   8      133.04      131.15      7.31 o
   7  -3   8       62.08       65.20      5.54 o
   8  -3   8       67.93       68.44      3.92 o
   9  -3   8        4.92        3.25      0.75 o
  10  -3   8       65.10       60.94      3.31 o
 -12  -2   8       28.24       24.88      1.82 o
 -11  -2   8        6.49        5.65      1.02 o
 -10  -2   8        6.10        5.69      1.24 o
  -9  -2   8       28.38       30.62      2.52 o
  -8  -2   8        9.78       11.61      2.03 o
  -7  -2   8        1.39       -0.27      0.54 o
  -6  -2   8      269.13      265.40     23.61 o
  -5  -2   8        3.01        5.82      5.12 o
  -4  -2   8      139.55      136.40     10.13 o
  -3  -2   8      768.02      859.65     24.50 o
  -2  -2   8       25.45        9.09      2.59 o
  -1  -2   8      565.79      543.93     19.18 o
   0  -2   8       79.94       68.44      6.80 o
   1  -2   8      680.40      685.14     31.89 o
   2  -2   8      683.38      688.06     25.13 o
   3  -2   8       50.88       57.70      7.72 o
   4  -2   8       10.85        8.32      1.58 o
   5  -2   8       29.95       29.93      2.83 o
   6  -2   8      122.77      128.05      5.24 o
   7  -2   8       76.97       81.41      6.04 o
   8  -2   8        0.09        0.37      0.62 o
   9  -2   8       18.45       15.79      1.33 o
 -12  -1   8       70.87       70.77      3.11 o
 -11  -1   8      245.29      254.69      7.85 o
 -10  -1   8        0.09        1.75      1.10 o
  -9  -1   8      361.62      373.57     14.93 o
  -8  -1   8       14.74       11.76      2.85 o
  -7  -1   8        6.40        5.34      1.14 o
  -6  -1   8        6.72       12.12      3.54 o
  -5  -1   8       36.41       58.43     24.27 o
  -4  -1   8     1841.67     1809.66     83.59 o
  -3  -1   8      292.83      279.70     14.46 o
  -2  -1   8       52.58       58.95      8.85 o
  -1  -1   8     1488.52     1631.33     33.76 o
   0  -1   8     6540.65     6753.58    100.79 o
   1  -1   8       92.18      100.38     12.70 o
   2  -1   8       74.45       70.50      8.35 o
   3  -1   8       42.43       42.27      6.72 o
   4  -1   8      110.34      108.14      6.06 o
   5  -1   8       20.25       14.83      2.68 o
   6  -1   8       10.32       10.03      2.25 o
   7  -1   8      270.51      280.48     10.98 o
   8  -1   8       59.34       65.17      3.77 o
   9  -1   8       76.95       74.32      2.54 o
 -12   0   8        0.85        0.82      2.17 o
 -11   0   8        5.60        7.92      1.87 o
 -10   0   8       18.50       20.00      2.33 o
  -9   0   8       11.35       14.65      2.15 o
  -8   0   8      203.73      185.35      7.15 o
  -7   0   8      286.21      286.68      7.65 o
  -6   0   8     1083.99     1036.48     32.20 o
  -5   0   8        0.55        1.32      1.68 o
  -4   0   8      110.57      116.20      9.94 o
  -3   0   8     1468.48     1539.50     34.49 o
  -2   0   8     3076.77     3144.49     48.57 o
  -1   0   8       11.71        1.34      2.02 o
   0   0   8     1806.97     2013.19     57.19 o
   1   0   8      432.10      475.77     28.73 o
   2   0   8      261.89      267.11     16.46 o
   3   0   8        1.92        1.11      0.50 o
   4   0   8        6.32        6.84      1.74 o
   5   0   8        1.14       -0.06      0.97 o
   6   0   8      210.49      232.01     10.53 o
   7   0   8       50.17       44.62      3.48 o
   8   0   8        4.59        3.57      1.96 o
   9   0   8       66.89       64.97      2.88 o
 -13   1   8       17.15       14.53      1.38 o
 -12   1   8       21.76       22.96      1.99 o
 -11   1   8      136.40      152.89      7.88 o
 -10   1   8      276.62      298.29     11.87 o
  -9   1   8       21.11       21.28      2.49 o
  -8   1   8     1424.28     1467.78     19.85 o
  -7   1   8       48.44       49.75      3.13 o
  -6   1   8      351.82      328.10     18.14 o
  -5   1   8      629.46      637.53     24.18 o
  -4   1   8     1842.43     1844.62     39.65 o
  -3   1   8        3.13        7.60      3.12 o
  -2   1   8       72.67       78.77      9.00 o
  -1   1   8      625.61      668.00     33.66 o
   0   1   8     1002.65      970.33     41.61 o
   1   1   8     1440.08     1548.54     53.86 o
   2   1   8       30.47       24.91      5.18 o
   3   1   8        1.08        2.48      1.00 o
   4   1   8      838.24      846.70     19.96 o
   5   1   8      497.83      508.76     15.75 o
   6   1   8       55.10       50.70      4.90 o
   7   1   8      100.75      107.31      3.95 o
   8   1   8       20.22       21.32      1.80 o
 -13   2   8       15.25       15.29      1.64 o
 -12   2   8       10.91       10.67      1.43 o
 -11   2   8       25.20       30.20      2.74 o
 -10   2   8      454.00      489.27     15.35 o
  -9   2   8      179.33      181.10      7.03 o
  -8   2   8      191.73      204.90      7.08 o
  -7   2   8      131.99      130.18      4.43 o
  -6   2   8      683.39      683.71     35.34 o
  -5   2   8     2652.24     2634.50     49.69 o
  -4   2   8      584.85      611.70     23.33 o
  -3   2   8      891.80      738.93     36.96 o
  -2   2   8      512.85      416.39     27.71 o
  -1   2   8      110.01       97.79     13.45 o
   0   2   8      675.30      757.58     38.17 o
   1   2   8      329.90      302.72     24.60 o
   2   2   8      638.47      613.86      9.24 o
   3   2   8      381.82      385.01      9.04 o
   4   2   8       24.42       21.47      3.33 o
   5   2   8      366.03      344.93     13.07 o
   6   2   8      296.42      328.15      9.58 o
   7   2   8      148.31      155.88      5.46 o
   8   2   8       28.40       22.45      1.73 o
 -13   3   8        0.22        0.03      0.35 o
 -12   3   8        8.15        7.51      1.16 o
 -11   3   8       44.35       50.74      3.46 o
 -10   3   8        3.09        3.62      1.68 o
  -9   3   8      196.56      196.94      7.47 o
  -8   3   8        3.84        4.37      0.96 o
  -7   3   8      274.85      279.67      6.74 o
  -6   3   8      196.53      196.07      8.09 o
  -5   3   8        3.94       14.27      5.56 o
  -4   3   8      240.33      206.94     20.77 o
  -3   3   8      616.10      600.39     34.63 o
  -2   3   8      165.60      132.36     16.11 o
  -1   3   8      307.30      263.17     22.91 o
   0   3   8        3.46       12.01      4.99 o
   1   3   8      184.02      172.85      5.36 o
   2   3   8       52.55       46.93      3.29 o
   3   3   8      364.39      365.75      8.11 o
   4   3   8      184.79      172.71      9.37 o
   5   3   8       54.86       55.41      4.06 o
   6   3   8      136.48      146.25      6.21 o
   7   3   8      157.63      163.52      8.42 o
 -13   4   8        4.63        4.66      0.96 o
 -12   4   8        0.03       -0.73      0.47 o
 -11   4   8       15.69       19.95      2.14 o
 -10   4   8       67.71       70.60      4.29 o
  -9   4   8       12.80       11.68      2.91 o
  -8   4   8       12.71       14.66      2.18 o
  -7   4   8      273.97      287.92      6.81 o
  -6   4   8      117.92      126.90      4.41 o
  -5   4   8      208.55      174.77     20.28 o
  -4   4   8       20.80       14.72      5.60 o
  -3   4   8      206.41      203.35     20.82 o
  -2   4   8       29.08       23.35      7.02 o
  -1   4   8        0.59        1.09      0.67 o
   0   4   8      126.71      122.58      4.63 o
   1   4   8     1173.05     1216.35     14.03 o
   2   4   8       80.41       90.50      4.08 o
   3   4   8       26.69       32.41      2.66 o
   4   4   8      326.14      346.98     10.09 o
   5   4   8       52.69       66.45      4.16 o
   6   4   8        1.12        0.97      0.67 o
   7   4   8        8.94        8.04      1.56 o
 -13   5   8       45.51       41.54      2.69 o
 -12   5   8      173.44      186.48     14.97 o
 -11   5   8        7.56        7.64      1.92 o
 -10   5   8       39.96       40.66      3.13 o
  -9   5   8       13.38       16.36      2.10 o
  -8   5   8      193.84      201.61      7.21 o
  -7   5   8      148.52      129.19      5.42 o
  -6   5   8       84.06       75.83      3.22 o
  -5   5   8      208.81      216.52      5.10 o
  -4   5   8      758.35      770.86     10.70 o
  -3   5   8      251.75      237.77      5.43 o
  -2   5   8        0.12        1.63      0.71 o
  -1   5   8     1075.27     1042.17     13.38 o
   0   5   8     1522.50     1570.36     21.65 o
   1   5   8      184.76      180.19      5.71 o
   2   5   8       67.90       68.86      3.49 o
   3   5   8       21.29       20.37      2.05 o
   4   5   8      103.38      109.60      5.32 o
   5   5   8       17.44       16.04      1.84 o
   6   5   8        2.62        2.18      0.55 o
 -13   6   8        2.33        1.58      0.51 o
 -12   6   8       32.67       35.11      2.25 o
 -11   6   8        1.48        2.08      1.05 o
 -10   6   8      347.93      345.02     12.64 o
  -9   6   8       15.13       20.19      3.43 o
  -8   6   8      748.13      748.23     19.46 o
  -7   6   8      188.53      179.94      7.09 o
  -6   6   8      120.05      111.75      5.25 o
  -5   6   8      558.96      583.68      8.45 o
  -4   6   8       47.04       46.25      2.41 o
  -3   6   8      618.41      648.16      9.11 o
  -2   6   8      301.30      292.49      6.23 o
  -1   6   8      465.57      483.62     17.45 o
   0   6   8     2037.25     2090.86     35.46 o
   1   6   8      487.04      495.36     12.62 o
   2   6   8      527.52      529.08     12.91 o
   3   6   8        2.61        0.85      1.24 o
   4   6   8      137.35      139.36      7.42 o
   5   6   8       45.79       47.32      3.62 o
 -12   7   8       87.25       92.72      3.45 o
 -11   7   8        7.38        8.53      1.41 o
 -10   7   8        5.86        5.04      1.30 o
  -9   7   8      593.85      573.64     12.29 o
  -8   7   8      547.47      515.95      9.17 o
  -7   7   8      124.91      125.21      4.60 o
  -6   7   8      206.40      198.77      4.99 o
  -5   7   8      273.23      312.80      8.85 o
  -4   7   8      305.25      290.58      6.36 o
  -3   7   8      205.48      212.75      5.51 o
  -2   7   8      412.58      440.15      8.03 o
  -1   7   8        2.09        1.88      1.36 o
   0   7   8      204.57      202.94     12.67 o
   1   7   8      180.73      186.33      7.66 o
   2   7   8       60.67       53.26      3.93 o
   3   7   8       20.13       20.00      2.89 o
   4   7   8        0.54        1.51      0.95 o
   5   7   8        1.82        1.63      0.57 o
 -12   8   8        0.54        0.99      0.43 o
 -11   8   8        0.14        1.24      0.60 o
 -10   8   8       37.90       40.25      2.98 o
  -9   8   8       11.78       14.25      1.45 o
  -8   8   8       11.42       11.78      1.43 o
  -7   8   8        0.20        0.73      0.71 o
  -6   8   8      192.17      208.99      6.11 o
  -5   8   8      126.88      130.12      4.80 o
  -4   8   8       56.66       57.70      2.82 o
  -3   8   8       23.01       21.32      2.02 o
  -2   8   8       62.21       63.27      6.15 o
  -1   8   8        0.08        0.94      1.83 o
   0   8   8       95.08       95.76      5.40 o
   1   8   8      117.49      111.42      5.60 o
   2   8   8      328.73      352.78     11.83 o
   3   8   8        5.17        4.06      1.33 o
   4   8   8        6.96        7.49      1.20 o
 -11   9   8        5.55        5.38      0.93 o
 -10   9   8       10.63        9.35      1.06 o
  -9   9   8       77.84       77.29      3.21 o
  -8   9   8      365.48      355.84      7.33 o
  -7   9   8      213.13      187.42      4.68 o
  -6   9   8       61.73       53.77      2.95 o
  -5   9   8       46.03       45.35      2.72 o
  -4   9   8      273.41      284.69      8.92 o
  -3   9   8       96.08       96.49      5.06 o
  -2   9   8       48.36       61.30      5.57 o
  -1   9   8      138.24      149.71     10.26 o
   0   9   8       20.48       20.34      2.37 o
   1   9   8       16.84       16.34      2.03 o
   2   9   8       79.74       84.11      4.93 o
   3   9   8      205.05      205.28      6.00 o
 -11  10   8        3.47        3.26      0.93 o
 -10  10   8       38.44       38.58      2.18 o
  -9  10   8       89.72       92.18      4.95 o
  -8  10   8       36.30       32.64      2.54 o
  -7  10   8       98.73      100.49      4.64 o
  -6  10   8      219.69      243.12      7.42 o
  -5  10   8       14.48       17.98      4.00 o
  -4  10   8       35.74       34.07      2.81 o
  -3  10   8      288.59      313.76     11.66 o
  -2  10   8      226.01      243.35     12.12 o
  -1  10   8       79.37       77.81      4.23 o
   0  10   8       13.56       15.76      1.78 o
   1  10   8       23.59       25.93      2.61 o
   2  10   8       13.41       12.64      1.43 o
 -10  11   8       39.90       38.63      2.76 o
  -9  11   8        9.14       13.08      1.27 o
  -8  11   8       82.22       88.16      3.63 o
  -7  11   8       16.97       17.17      1.78 o
  -6  11   8        7.67        6.81      1.19 o
  -5  11   8       61.89       69.96      3.56 o
  -4  11   8      116.15      132.23      6.51 o
  -3  11   8        5.69        4.64      1.49 o
  -2  11   8        9.62        8.37      1.33 o
  -1  11   8      143.19      146.16      4.93 o
   0  11   8       54.54       55.64      3.39 o
  -8  12   8        2.15        1.27      0.58 o
  -7  12   8       98.20      100.04     13.61 o
  -6  12   8       88.46       85.31      4.05 o
  -5  12   8        3.65        4.55      0.81 o
  -4  12   8       12.48       13.88      2.17 o
  -3  12   8       99.38      100.98      3.62 o
  -2  12   8        8.58        4.35      0.72 o
  -2 -15   9       12.64       11.35      1.50 o
  -1 -15   9        2.90        2.16      0.83 o
   0 -15   9       96.75       95.91      4.02 o
   1 -15   9       42.90       37.94      1.94 o
   2 -15   9       53.88       50.05      3.45 o
   3 -15   9        6.18        6.52      0.99 o
   4 -15   9       12.20       10.67      1.17 o
   5 -15   9       61.07       57.17      2.31 o
  -3 -14   9        0.18        0.67      0.49 o
  -2 -14   9        1.93        2.45      0.77 o
  -1 -14   9       68.89       80.24      3.33 o
   0 -14   9        0.32        0.61      0.47 o
   1 -14   9       44.18       40.38      2.03 o
   2 -14   9      105.74      109.78      3.28 o
   3 -14   9       82.88       91.50      3.42 o
   4 -14   9        2.60        4.89      0.79 o
   5 -14   9       34.77       36.13      1.89 o
   6 -14   9       53.87       53.27      1.95 o
   7 -14   9       27.50       22.24      1.89 o
  -5 -13   9        0.20        0.11      0.59 o
  -4 -13   9        0.03       -0.20      0.58 o
  -3 -13   9      892.95      947.12     15.22 o
  -2 -13   9       17.92       18.06      1.83 o
  -1 -13   9      120.53      131.54      4.13 o
   0 -13   9        0.22       -0.02      0.53 o
   1 -13   9       99.52      101.03      3.25 o
   2 -13   9      460.71      454.09      7.48 o
   3 -13   9       13.24        8.50      1.20 o
   4 -13   9       27.21       30.22      2.12 o
   5 -13   9       73.66       79.47      2.82 o
   6 -13   9        9.26        8.55      0.98 o
   7 -13   9        1.74        2.13      0.42 o
  -6 -12   9        6.80        6.51      1.05 o
  -5 -12   9      181.73      178.71      6.50 o
  -4 -12   9       56.57       55.45      3.25 o
  -3 -12   9      211.81      231.57      7.12 o
  -2 -12   9      398.27      413.01      7.10 o
  -1 -12   9       37.52       36.13      2.39 o
   0 -12   9        2.21        1.77      0.48 o
   1 -12   9      933.19     1001.45     10.20 o
   2 -12   9      282.66      281.10      4.50 o
   3 -12   9      504.02      515.17      7.25 o
   4 -12   9        2.34        2.46      0.83 o
   5 -12   9        1.95        1.95      0.69 o
   6 -12   9       14.28       16.15      1.87 o
   7 -12   9      138.04      154.33      4.99 o
   8 -12   9       14.39       14.58      1.24 o
  -7 -11   9        4.68        1.04      0.75 o
  -6 -11   9       74.91       69.29      2.75 o
  -5 -11   9       79.66       81.29      2.95 o
  -4 -11   9       48.06       50.09      2.90 o
  -3 -11   9      256.50      269.55      6.03 o
  -2 -11   9      260.24      272.75      6.10 o
  -1 -11   9      488.39      512.41      5.93 o
   0 -11   9       66.24       62.97      2.23 o
   1 -11   9        6.15        7.07      0.72 o
   2 -11   9       81.28       82.13      2.20 o
   3 -11   9        0.38        1.04      0.55 o
   4 -11   9       84.54      100.24      3.53 o
   5 -11   9        9.70       13.10      1.47 o
   6 -11   9       83.08       83.75      3.74 o
   7 -11   9        0.79        0.17      0.65 o
   8 -11   9      123.24      137.33      4.34 o
  -8 -10   9       38.54       29.57      3.49 o
  -7 -10   9       13.40       14.86      1.35 o
  -6 -10   9       28.00       23.08      2.02 o
  -5 -10   9      220.10      230.24      7.28 o
  -4 -10   9       45.31       48.68      3.08 o
  -3 -10   9       85.57       87.37      3.19 o
  -2 -10   9       49.05       47.68      1.74 o
  -1 -10   9       76.71       79.31      2.27 o
   0 -10   9        8.05        6.63      0.65 o
   1 -10   9      361.47      358.07      4.63 o
   2 -10   9      185.31      193.28      3.58 o
   3 -10   9      439.16      458.49      6.24 o
   4 -10   9       37.99       42.35      2.10 o
   5 -10   9      153.74      155.82      4.36 o
   6 -10   9      227.29      229.17      7.26 o
   7 -10   9        5.54        5.77      1.95 o
   8 -10   9       13.75       17.50      1.75 o
   9 -10   9       52.71       46.19      2.04 o
  -9  -9   9        8.61        5.54      1.26 o
  -8  -9   9        0.13        1.25      0.58 o
  -7  -9   9       20.16       22.09      2.64 o
  -6  -9   9        3.31        6.21      1.19 o
  -5  -9   9        3.70        2.64      0.93 o
  -4  -9   9      126.60      126.68      4.81 o
  -3  -9   9      114.12      118.51      4.05 o
  -2  -9   9      151.69      140.96      3.24 o
  -1  -9   9      137.04      123.19      2.82 o
   0  -9   9      466.95      452.38      5.17 o
   1  -9   9      513.65      485.83      5.26 o
   2  -9   9       23.66       24.35      1.28 o
   3  -9   9       26.66       23.13      1.40 o
   4  -9   9      425.09      412.23      5.93 o
   5  -9   9      502.60      497.94      7.05 o
   6  -9   9       33.05       33.21      1.91 o
   7  -9   9       31.11       34.82      2.98 o
   8  -9   9        4.62        4.41      0.97 o
   9  -9   9        3.18        3.83      0.83 o
  -9  -8   9       43.94       40.82      2.93 o
  -8  -8   9       11.83       17.84      3.49 o
  -7  -8   9       13.63       15.62      2.34 o
  -6  -8   9       67.85       69.77      4.03 o
  -5  -8   9      256.89      279.54      8.52 o
  -4  -8   9      206.45      207.02      6.08 o
  -3  -8   9      240.54      255.47      4.97 o
  -2  -8   9      452.70      444.95      5.51 o
  -1  -8   9      361.37      347.70      4.17 o
   0  -8   9      268.30      256.25      3.57 o
   1  -8   9      226.94      230.14      3.87 o
   2  -8   9      289.96      280.04      4.54 o
   3  -8   9       86.53       84.25      2.51 o
   4  -8   9      182.87      161.80      3.69 o
   5  -8   9       52.68       56.48      2.29 o
   6  -8   9      127.63      131.89      4.66 o
   7  -8   9      158.07      171.88      6.00 o
   8  -8   9       80.07       75.56      3.86 o
   9  -8   9       21.68       15.21      3.19 o
 -10  -7   9        5.42        3.01      1.14 o
  -9  -7   9       66.52       73.28      5.85 o
  -8  -7   9      107.09      104.41      8.88 o
  -7  -7   9      275.57      294.95     10.47 o
  -6  -7   9       12.83       12.95      1.77 o
  -5  -7   9       75.16       78.86      4.52 o
  -4  -7   9      148.42      141.80      4.06 o
  -3  -7   9      457.16      442.47      6.25 o
  -2  -7   9      462.17      432.39      4.84 o
  -1  -7   9       77.77       67.05      2.05 o
   0  -7   9       15.22       20.44      1.35 o
   1  -7   9      800.99      804.20      7.39 o
   2  -7   9     1180.97     1181.31      9.62 o
   3  -7   9      184.13      164.26      3.38 o
   4  -7   9       34.91       35.63      1.66 o
   5  -7   9       91.63       79.48      2.71 o
   6  -7   9       19.77       18.42      1.74 o
   7  -7   9       67.68       69.45      3.12 o
   8  -7   9       59.95       55.56      5.16 o
   9  -7   9       38.98       31.89      6.66 o
 -10  -6   9        1.30        2.09      0.61 o
  -9  -6   9        0.49        1.27      0.94 o
  -8  -6   9      136.27      143.32     10.73 o
  -7  -6   9      230.27      221.42      7.17 o
  -6  -6   9      602.67      632.27     13.35 o
  -5  -6   9      131.92      129.04      5.16 o
  -4  -6   9       35.88       41.53      2.11 o
  -3  -6   9        5.34        6.56      0.99 o
  -2  -6   9      259.22      250.22     22.13 o
  -1  -6   9      128.44      116.51     14.44 o
   0  -6   9      778.18      830.84     30.42 o
   1  -6   9       36.27       28.83      6.88 o
   2  -6   9     1111.97     1096.30     11.32 o
   3  -6   9     1606.78     1645.92     13.44 o
   4  -6   9      141.69      126.10      3.02 o
   5  -6   9      591.74      552.33      7.12 o
   6  -6   9      147.40      150.84      5.00 o
   7  -6   9      148.89      157.39      4.72 o
   8  -6   9       32.50       29.49      2.50 o
   9  -6   9       51.09       49.48      3.98 o
 -11  -5   9       14.49       10.76      1.11 o
 -10  -5   9       58.52       56.11      2.85 o
  -9  -5   9       14.86       12.12      2.18 o
  -8  -5   9      108.86       95.83      5.97 o
  -7  -5   9      467.16      451.07     13.03 o
  -6  -5   9       46.81       52.40      3.44 o
  -5  -5   9       67.18       64.86      3.53 o
  -4  -5   9      268.57      294.55      7.60 o
  -3  -5   9      287.87      253.97     22.70 o
  -2  -5   9     1794.18     1894.49     59.52 o
  -1  -5   9       41.08       47.47      9.22 o
   0  -5   9     2307.53     2294.79     43.25 o
   1  -5   9      600.14      587.21     33.31 o
   2  -5   9        5.89        3.10      2.52 o
   3  -5   9       10.24       11.41      1.76 o
   4  -5   9      171.84      142.48      3.51 o
   5  -5   9      758.86      767.38      8.96 o
   6  -5   9      395.49      393.93      8.11 o
   7  -5   9      298.00      299.80      8.70 o
   8  -5   9       64.80       64.17      6.97 o
   9  -5   9       56.90       47.65      2.17 o
 -11  -4   9        9.01        6.59      1.08 o
 -10  -4   9       15.59       15.58      3.22 o
  -9  -4   9      100.00       97.17      5.85 o
  -8  -4   9        8.05       11.80      3.37 o
  -7  -4   9      201.99      195.86     11.55 o
  -6  -4   9       15.88       14.95      2.77 o
  -5  -4   9      200.73      197.57      6.08 o
  -4  -4   9        3.49        0.11      1.27 o
  -3  -4   9       93.07       75.17     11.89 o
  -2  -4   9        0.40       -2.18      2.00 o
  -1  -4   9     1965.17     1982.33     57.65 o
   0  -4   9      110.13      117.68      9.08 o
   1  -4   9      109.87       93.38      8.90 o
   2  -4   9      193.44      207.15     13.88 o
   3  -4   9       21.07       21.99      1.34 o
   4  -4   9       24.96       19.13      1.78 o
   5  -4   9       10.11        9.24      1.26 o
   6  -4   9      101.17       98.13      4.03 o
   7  -4   9      221.95      216.73      7.34 o
   8  -4   9        1.68        2.18      0.76 o
   9  -4   9        4.35        1.60      2.23 o
 -12  -3   9        0.91        1.19      0.59 o
 -11  -3   9        0.91        1.64      0.41 o
 -10  -3   9       53.64       59.29      3.41 o
  -9  -3   9       34.90       32.86      2.80 o
  -8  -3   9        0.11       -0.14      1.89 o
  -7  -3   9      200.09      194.21     11.87 o
  -6  -3   9      326.39      328.18     14.10 o
  -5  -3   9       73.02       79.85      6.58 o
  -4  -3   9       58.00       49.42      9.85 o
  -3  -3   9      430.11      448.81     28.84 o
  -2  -3   9      766.99      804.23     46.59 o
  -1  -3   9      437.86      412.89     17.42 o
   0  -3   9      790.86      893.71     25.63 o
   1  -3   9     1454.07     1436.46     48.03 o
   2  -3   9       77.27       86.32      9.30 o
   3  -3   9      163.17      155.73      4.78 o
   4  -3   9      496.58      492.92      8.18 o
   5  -3   9     1600.24     1580.18     20.63 o
   6  -3   9        0.00       -0.30      0.55 o
   7  -3   9      204.51      201.94     10.18 o
   8  -3   9       45.23       52.84      2.73 o
   9  -3   9        9.38        9.81      1.22 o
 -12  -2   9       59.43       57.51      4.00 o
 -11  -2   9        9.74        9.62      1.11 o
 -10  -2   9        5.51        7.38      2.56 o
  -9  -2   9       62.84       64.29      4.08 o
  -8  -2   9      288.50      310.31     18.15 o
  -7  -2   9       30.47       26.46      4.07 o
  -6  -2   9       66.62       58.39      5.76 o
  -5  -2   9      198.15      196.73     20.26 o
  -4  -2   9        4.27        3.30      1.43 o
  -3  -2   9       93.89      112.95      9.61 o
  -2  -2   9     2064.31     2181.11     81.33 o
  -1  -2   9     3186.99     3160.59     49.59 o
   0  -2   9      301.49      296.75     15.28 o
   1  -2   9       34.60       26.93      7.16 o
   2  -2   9      182.48      190.01     14.13 o
   3  -2   9       29.56       28.67      2.44 o
   4  -2   9       46.70       44.02      3.28 o
   5  -2   9        6.93        6.91      2.96 o
   6  -2   9       86.98      100.08      6.17 o
   7  -2   9       45.57       44.62      5.91 o
   8  -2   9        0.29        0.49      0.46 o
   9  -2   9        3.68        1.84      0.50 o
 -12  -1   9        8.53        5.46      0.81 o
 -11  -1   9       12.43       12.48      1.30 o
 -10  -1   9      167.00      183.86      6.65 o
  -9  -1   9       44.24       42.25      3.54 o
  -8  -1   9      370.23      381.14     21.92 o
  -7  -1   9      469.01      471.05     20.06 o
  -6  -1   9      185.45      167.46      8.43 o
  -5  -1   9      283.94      296.09     16.89 o
  -4  -1   9      122.10      117.59     10.23 o
  -3  -1   9        0.82        2.17      1.52 o
  -2  -1   9      170.82      169.42     11.82 o
  -1  -1   9       82.29       78.86      8.07 o
   0  -1   9     2637.53     2755.02     69.65 o
   1  -1   9      701.00      689.25     35.97 o
   2  -1   9       24.27       23.02      2.12 o
   3  -1   9       95.14      105.62      3.66 o
   4  -1   9       13.89       12.59      2.40 o
   5  -1   9      169.84      176.73      6.31 o
   6  -1   9       12.89       11.57      1.51 o
   7  -1   9        9.05        8.71      1.29 o
   8  -1   9       91.39       96.94      3.26 o
 -12   0   9       18.30       18.04      1.58 o
 -11   0   9       13.76       12.35      1.83 o
 -10   0   9       46.92       48.23      3.50 o
  -9   0   9      361.61      377.74     10.21 o
  -8   0   9      670.67      684.88     13.64 o
  -7   0   9       99.42      105.71      4.62 o
  -6   0   9      727.31      658.85     14.01 o
  -5   0   9     1570.41     1607.14     39.83 o
  -4   0   9       58.95       41.38      6.39 o
  -3   0   9        5.92        8.58      5.21 o
  -2   0   9      620.71      611.91     23.07 o
  -1   0   9      282.84      280.99     22.80 o
   0   0   9      274.25      233.57     21.32 o
   1   0   9     1529.01     1487.69     54.79 o
   2   0   9       12.22       13.68      1.72 o
   3   0   9      346.66      326.32      6.61 o
   4   0   9       36.13       41.41      4.26 o
   5   0   9      430.29      456.88     14.42 o
   6   0   9        0.80        0.91      1.01 o
   7   0   9       61.80       70.19      3.17 o
   8   0   9       39.20       35.77      1.76 o
 -12   1   9       11.09       10.17      1.26 o
 -11   1   9       13.01       13.19      1.76 o
 -10   1   9       84.57       85.23      3.95 o
  -9   1   9        7.57        6.69      1.21 o
  -8   1   9      692.69      687.06     13.68 o
  -7   1   9      247.67      248.82      6.25 o
  -6   1   9       94.63       96.21      3.71 o
  -5   1   9      545.58      564.30     23.82 o
  -4   1   9       22.29       13.22      3.79 o
  -3   1   9       95.54       87.34      8.86 o
  -2   1   9       66.98       64.97     11.03 o
  -1   1   9       16.30       10.47      4.57 o
   0   1   9      268.79      230.88     21.87 o
   1   1   9      813.36      847.58     14.01 o
   2   1   9      125.27      132.31      4.36 o
   3   1   9      367.91      375.21      9.55 o
   4   1   9      162.54      195.26      9.63 o
   5   1   9      414.26      422.27     13.90 o
   6   1   9      234.65      245.34      7.93 o
   7   1   9        1.27        1.71      0.58 o
   8   1   9       22.00       22.11      2.63 o
 -12   2   9       21.85       20.26      1.80 o
 -11   2   9       13.50       14.02      1.84 o
 -10   2   9       59.16       60.87      4.07 o
  -9   2   9      193.78      208.38      6.38 o
  -8   2   9        6.57        3.20      1.03 o
  -7   2   9       78.54       67.30      2.84 o
  -6   2   9        1.33        1.44      0.50 o
  -5   2   9      280.68      268.22     12.18 o
  -4   2   9      591.37      566.27     35.05 o
  -3   2   9       92.14       63.75     11.73 o
  -2   2   9      349.43      291.99     24.80 o
  -1   2   9      637.12      655.65     37.30 o
   0   2   9      125.61      135.55      4.77 o
   1   2   9      392.79      382.42      7.70 o
   2   2   9      455.04      454.79      9.51 o
   3   2   9      261.57      276.74      8.34 o
   4   2   9      211.62      216.85     10.20 o
   5   2   9       33.96       40.38      3.41 o
   6   2   9       18.65       15.91      1.94 o
   7   2   9       24.49       25.57      1.87 o
 -13   3   9        0.40        0.40      0.41 o
 -12   3   9        0.47        0.97      0.42 o
 -11   3   9       89.73       94.11      4.53 o
 -10   3   9       22.70       22.83      1.95 o
  -9   3   9        1.42        3.96      1.44 o
  -8   3   9       19.69       22.84      2.10 o
  -7   3   9       34.34       31.97      2.04 o
  -6   3   9      547.38      553.15      8.29 o
  -5   3   9      178.55      199.01      5.61 o
  -4   3   9       11.88       11.10      1.37 o
  -3   3   9      693.13      715.79     40.04 o
  -2   3   9        0.30        0.65      0.60 o
  -1   3   9       51.22       46.11      2.85 o
   0   3   9      111.73      112.41      4.53 o
   1   3   9      112.88      111.24      3.76 o
   2   3   9       64.51       65.17      3.44 o
   3   3   9      209.40      205.54     10.18 o
   4   3   9      163.62      158.12      6.71 o
   5   3   9      127.66      130.77      5.66 o
   6   3   9        3.85        2.49      0.77 o
   7   3   9       96.30       89.78      4.82 o
 -13   4   9        0.09        0.60      0.39 o
 -12   4   9      116.35      120.92      6.01 o
 -11   4   9       28.43       33.42      2.11 o
 -10   4   9        0.47        1.00      0.58 o
  -9   4   9       93.01       97.47      4.19 o
  -8   4   9       41.90       40.34      2.36 o
  -7   4   9       96.03       92.27      3.58 o
  -6   4   9       74.54       77.01      3.16 o
  -5   4   9      462.84      441.25      7.47 o
  -4   4   9      179.43      195.65      5.71 o
  -3   4   9     1593.10     1703.35     16.95 o
  -2   4   9     3423.40     3402.43     56.55 o
  -1   4   9     2396.75     2387.46     21.24 o
   0   4   9      196.61      191.27      6.12 o
   1   4   9      368.68      347.52      9.88 o
   2   4   9       97.16       96.11      4.21 o
   3   4   9       37.32       36.03      3.57 o
   4   4   9        0.53        1.75      0.90 o
   5   4   9       12.97       12.38      1.64 o
   6   4   9        8.63        8.95      0.94 o
 -12   5   9       74.47       75.05      6.78 o
 -11   5   9      713.36      747.19     15.71 o
 -10   5   9       35.52       37.30      2.40 o
  -9   5   9        2.13        4.45      0.98 o
  -8   5   9        7.77       10.93      1.46 o
  -7   5   9      787.39      789.23     10.38 o
  -6   5   9      346.08      315.69      8.55 o
  -5   5   9       51.43       53.85      3.08 o
  -4   5   9       45.97       43.85      2.34 o
  -3   5   9      111.87      110.21      3.81 o
  -2   5   9      144.85      149.77      4.50 o
  -1   5   9     1152.39     1150.42     23.04 o
   0   5   9      149.12      159.20      5.66 o
   1   5   9      107.33      107.48      4.46 o
   2   5   9       86.12       80.00      5.56 o
   3   5   9       20.00       22.28      3.16 o
   4   5   9       94.96       95.16      6.89 o
   5   5   9       13.43       13.32      2.05 o
 -12   6   9        8.47        7.37      0.95 o
 -11   6   9        0.30        0.10      0.55 o
 -10   6   9       25.18       25.47      2.51 o
  -9   6   9      421.20      434.91     10.58 o
  -8   6   9        0.33        0.36      0.82 o
  -7   6   9        0.07        0.62      0.93 o
  -6   6   9       74.70       72.06      3.06 o
  -5   6   9      666.12      691.53      9.68 o
  -4   6   9       47.81       44.15      2.53 o
  -3   6   9      164.75      148.40      4.66 o
  -2   6   9       16.82       21.80      2.19 o
  -1   6   9      494.00      497.66     17.75 o
   0   6   9      264.53      266.34      6.93 o
   1   6   9       94.67       93.01      5.30 o
   2   6   9       39.67       39.89      3.39 o
   3   6   9      290.62      295.25     10.74 o
   4   6   9        4.92        4.67      1.34 o
   5   6   9        6.51        5.59      1.03 o
 -12   7   9        2.93        2.25      0.50 o
 -11   7   9       47.49       54.01      3.50 o
 -10   7   9       26.66       23.74      2.35 o
  -9   7   9        0.98        1.18      0.79 o
  -8   7   9      188.27      178.88      5.25 o
  -7   7   9      217.18      234.84      6.24 o
  -6   7   9      155.90      159.93      4.58 o
  -5   7   9       47.19       40.90      2.41 o
  -4   7   9      108.72      109.75      3.96 o
  -3   7   9      187.77      177.61      5.11 o
  -2   7   9       22.08       26.53      2.78 o
  -1   7   9        7.50        6.69      2.03 o
   0   7   9       18.16       15.63      2.18 o
   1   7   9      245.32      223.65      7.82 o
   2   7   9      353.09      345.35     11.67 o
   3   7   9      114.09      118.70      5.97 o
   4   7   9       73.22       72.20      3.71 o
 -11   8   9       77.96       69.97      3.35 o
 -10   8   9      114.12      109.69      4.54 o
  -9   8   9       80.47       80.96      3.17 o
  -8   8   9        2.14        1.99      0.69 o
  -7   8   9       11.93        9.32      1.42 o
  -6   8   9       83.18       82.81      3.72 o
  -5   8   9      420.60      445.15      7.58 o
  -4   8   9       90.52       89.87      3.94 o
  -3   8   9       57.30       56.39      3.84 o
  -2   8   9      136.56      154.21      9.22 o
  -1   8   9        3.12        2.96      1.77 o
   0   8   9       11.90       11.67      1.69 o
   1   8   9       28.53       28.28      2.53 o
   2   8   9      286.02      306.30      9.44 o
   3   8   9       10.91       11.62      1.52 o
 -11   9   9       13.89       14.82      1.84 o
 -10   9   9       25.02       24.21      1.79 o
  -9   9   9        0.05        0.74      0.54 o
  -8   9   9        1.41        3.71      0.80 o
  -7   9   9       79.49       89.28      3.49 o
  -6   9   9       19.81       21.50      1.81 o
  -5   9   9       35.17       37.75      2.41 o
  -4   9   9      545.40      578.47      9.22 o
  -3   9   9      428.40      478.09     15.23 o
  -2   9   9        0.01        0.15      0.97 o
  -1   9   9       77.91       85.24      4.47 o
   0   9   9        4.98        4.87      2.08 o
   1   9   9       42.99       48.72      3.61 o
   2   9   9        8.12        8.03      1.21 o
 -10  10   9       67.88       79.75      4.30 o
  -9  10   9        9.07        9.12      1.17 o
  -8  10   9       33.07       33.17      2.26 o
  -7  10   9       36.53       38.19      2.87 o
  -6  10   9       82.33       73.40      3.78 o
  -5  10   9       88.05       83.13      4.03 o
  -4  10   9       11.22       11.77      2.18 o
  -3  10   9      259.12      292.58     12.27 o
  -2  10   9      210.66      228.14      6.65 o
  -1  10   9       51.43       49.35      2.90 o
   0  10   9        0.50        0.10      0.61 o
   1  10   9       33.37       33.20      2.18 o
  -9  11   9        5.22        5.13      1.03 o
  -8  11   9       58.95       61.68      2.55 o
  -7  11   9       74.76       67.00      2.90 o
  -6  11   9       61.27       65.73      4.27 o
  -5  11   9        6.50        6.08      1.37 o
  -4  11   9      176.25      212.92      9.01 o
  -3  11   9       23.77       20.01      1.75 o
  -2  11   9        1.21        0.34      0.40 o
  -1  11   9       75.73       88.32      3.81 o
  -6  12   9       93.76       83.62      4.18 o
  -5  12   9        2.08        1.27      0.43 o
  -4  12   9        0.33        0.61      0.43 o
  -1 -15  10      111.44      103.08      4.68 o
   0 -15  10        6.77        3.43      0.96 o
   1 -15  10       69.96       64.52      8.45 o
   2 -15  10       59.46       66.36      5.37 o
   3 -15  10        4.30        5.98      1.22 o
   4 -15  10       15.24       11.17      1.43 o
  -3 -14  10       27.92       25.75      1.83 o
  -2 -14  10        8.40        5.75      1.09 o
  -1 -14  10      105.80      116.44      4.76 o
   0 -14  10      180.90      181.92      4.01 o
   1 -14  10        5.80        6.27      0.92 o
   2 -14  10        8.19        6.36      0.90 o
   3 -14  10       16.50       21.05      1.53 o
   4 -14  10        1.26        0.59      0.38 o
   5 -14  10        0.03       -0.15      0.32 o
   6 -14  10       53.03       54.53      2.96 o
  -4 -13  10       23.56       22.86      1.93 o
  -3 -13  10       11.29       11.43      1.92 o
  -2 -13  10      617.44      652.61     19.44 o
  -1 -13  10      196.89      199.24      6.34 o
   0 -13  10        0.05        0.25      0.61 o
   1 -13  10        3.02        1.87      0.46 o
   2 -13  10      196.66      194.07      5.98 o
   3 -13  10       59.76       67.72      3.09 o
   4 -13  10       25.67       26.79      1.83 o
   5 -13  10       14.20       18.68      1.40 o
   6 -13  10       80.31       77.57      3.14 o
   7 -13  10       15.41        9.60      1.26 o
  -5 -12  10        1.74        0.85      0.40 o
  -4 -12  10      162.30      160.69      5.26 o
  -3 -12  10       37.31       43.41      3.59 o
  -2 -12  10       13.16       14.33      1.46 o
  -1 -12  10        0.15       -0.22      0.50 o
   0 -12  10       26.18       27.63      1.40 o
   1 -12  10      771.33      808.34      7.48 o
   2 -12  10       36.65       33.26      1.55 o
   3 -12  10      239.15      255.45      5.33 o
   4 -12  10      174.67      186.47      4.22 o
   5 -12  10        1.48        1.72      0.50 o
   6 -12  10       53.23       60.76      3.25 o
   7 -12  10        2.27        1.82      0.44 o
  -6 -11  10        4.11        2.38      0.55 o
  -5 -11  10       56.49       62.24      2.81 o
  -4 -11  10        9.35        9.34      1.30 o
  -3 -11  10      283.07      288.20      6.06 o
  -2 -11  10       24.39       25.66      1.44 o
  -1 -11  10       49.02       53.72      1.88 o
   0 -11  10        0.03        0.69      0.40 o
   1 -11  10      288.66      292.56      4.30 o
   2 -11  10      338.97      337.53      4.60 o
   3 -11  10      132.03      129.48      3.51 o
   4 -11  10       55.93       60.93      2.68 o
   5 -11  10       85.78       93.55      3.57 o
   6 -11  10        2.24        3.76      0.75 o
   7 -11  10       49.22       53.95      2.91 o
   8 -11  10       31.93       35.07      1.80 o
  -8 -10  10        0.97       -0.09      0.53 o
  -7 -10  10       34.65       36.32      1.92 o
  -6 -10  10       18.98       16.52      1.33 o
  -5 -10  10       37.52       33.86      2.08 o
  -4 -10  10      277.51      291.48      7.82 o
  -3 -10  10      223.62      234.19      5.20 o
  -2 -10  10        1.87        1.98      0.41 o
  -1 -10  10       76.54       76.31      2.32 o
   0 -10  10      237.65      237.94      3.78 o
   1 -10  10        2.68        2.32      0.43 o
   2 -10  10       16.02       17.69      1.02 o
   3 -10  10      266.16      276.75      4.81 o
   4 -10  10      126.42      141.59      3.39 o
   5 -10  10       40.52       35.81      2.01 o
   6 -10  10       72.38       75.86      2.99 o
   7 -10  10      101.03       98.90      5.35 o
   8 -10  10       55.07       51.43      2.39 o
  -8  -9  10        8.18        6.74      0.98 o
  -7  -9  10        1.46        2.90      0.88 o
  -6  -9  10       46.12       46.11      2.66 o
  -5  -9  10       53.02       60.42      3.33 o
  -4  -9  10        4.57        6.90      1.06 o
  -3  -9  10       64.91       66.45      2.78 o
  -2  -9  10       12.58       12.83      1.01 o
  -1  -9  10      400.15      402.15      5.32 o
   0  -9  10      161.88      169.74      3.22 o
   1  -9  10      272.62      267.63      3.76 o
   2  -9  10       83.51       88.34      2.27 o
   3  -9  10        1.83        1.64      0.49 o
   4  -9  10      196.65      201.94      4.10 o
   5  -9  10      129.48      124.88      3.40 o
   6  -9  10        6.28        3.30      0.86 o
   7  -9  10        6.26        7.78      1.61 o
   8  -9  10       10.50        9.83      1.65 o
  -9  -8  10       23.62       20.96      1.86 o
  -8  -8  10      224.36      222.65      7.94 o
  -7  -8  10        3.50        5.98      1.09 o
  -6  -8  10        0.97        2.11      0.62 o
  -5  -8  10        8.82        9.88      1.44 o
  -4  -8  10      321.46      321.71      8.02 o
  -3  -8  10       78.66       79.64      2.86 o
  -2  -8  10       97.01       95.10      2.45 o
  -1  -8  10     1000.93      968.59     10.40 o
   0  -8  10     1251.41     1216.03      9.36 o
   1  -8  10      415.00      403.51      5.59 o
   2  -8  10      195.71      185.88      3.52 o
   3  -8  10       37.90       32.85      1.70 o
   4  -8  10        6.24        7.33      0.88 o
   5  -8  10       14.78       11.90      0.95 o
   6  -8  10      203.91      204.18      5.60 o
   7  -8  10       11.37       13.58      1.29 o
   8  -8  10       40.36       28.85      3.90 o
   9  -8  10        9.54       11.01      1.38 o
 -10  -7  10       28.32       20.65      2.85 o
  -9  -7  10       14.83       16.69      1.96 o
  -8  -7  10       62.99       55.94      4.34 o
  -7  -7  10       61.86       55.00      3.68 o
  -6  -7  10      412.64      411.99      9.83 o
  -5  -7  10       21.95       16.52      1.86 o
  -4  -7  10       38.83       42.99      2.95 o
  -3  -7  10      259.35      254.43      4.01 o
  -2  -7  10      585.92      567.43      6.71 o
  -1  -7  10      156.80      159.04      3.14 o
   0  -7  10      406.48      388.42      4.71 o
   1  -7  10      232.79      211.41      3.95 o
   2  -7  10      159.59      180.88      3.99 o
   3  -7  10       58.42       64.67      2.33 o
   4  -7  10       95.14       98.28      2.59 o
   5  -7  10      120.90      123.19      3.04 o
   6  -7  10      102.54      107.71      3.43 o
   7  -7  10       32.19       28.53      1.59 o
   8  -7  10      141.20      135.09      6.98 o
   9  -7  10       53.53       56.96      3.29 o
 -10  -6  10       24.25       14.51      1.39 o
  -9  -6  10        0.36        0.66      0.68 o
  -8  -6  10      105.11       99.98      4.60 o
  -7  -6  10       96.08       85.39      3.81 o
  -6  -6  10      107.75      101.36      4.30 o
  -5  -6  10      626.76      608.71     10.84 o
  -4  -6  10       93.76       93.43      3.45 o
  -3  -6  10       25.65       20.56      1.34 o
  -2  -6  10       37.53       30.17      1.51 o
  -1  -6  10       37.20       28.80      1.88 o
   0  -6  10      628.23      657.10     10.37 o
   1  -6  10     1184.60     1177.17     12.05 o
   2  -6  10      662.47      653.42      9.21 o
   3  -6  10        8.84        6.21      0.85 o
   4  -6  10      114.99       97.81      3.05 o
   5  -6  10       71.87       55.00      2.23 o
   6  -6  10      123.89      122.28      4.31 o
   7  -6  10        0.37        0.95      0.53 o
   8  -6  10        0.13       -0.81      0.80 o
   9  -6  10        2.34        1.49      0.57 o
 -11  -5  10        7.12        7.13      1.34 o
 -10  -5  10       16.42       18.07      1.93 o
  -9  -5  10      213.82      206.01      6.22 o
  -8  -5  10      130.03      130.73      5.56 o
  -7  -5  10       18.06       13.06      1.80 o
  -6  -5  10      163.11      164.75      4.79 o
  -5  -5  10       33.89       42.44      2.34 o
  -4  -5  10       37.95       39.90      2.56 o
  -3  -5  10       41.96       40.56      2.33 o
  -2  -5  10      519.57      526.40      7.93 o
  -1  -5  10       24.28       19.81      1.46 o
   0  -5  10      128.81      131.97      3.26 o
   1  -5  10     1124.19     1133.37     10.35 o
   2  -5  10     1441.76     1427.25     14.49 o
   3  -5  10       82.35       67.12      3.20 o
   4  -5  10     1360.93     1292.58     10.77 o
   5  -5  10      731.29      770.10      8.25 o
   6  -5  10       46.43       38.74      2.48 o
   7  -5  10        0.02        0.32      0.44 o
   8  -5  10       34.27       32.38      2.23 o
   9  -5  10       10.66        5.36      1.03 o
 -11  -4  10      145.53      134.04      4.27 o
 -10  -4  10      110.37      112.27      5.28 o
  -9  -4  10       44.74       38.09      3.56 o
  -8  -4  10      341.14      345.77     11.61 o
  -7  -4  10       40.82       45.87      3.43 o
  -6  -4  10        0.78        1.17      0.66 o
  -5  -4  10      719.41      716.47     20.00 o
  -4  -4  10      426.24      440.85      7.26 o
  -3  -4  10      107.55      101.45      5.29 o
  -2  -4  10       23.54       16.44      6.14 o
  -1  -4  10     1141.79     1126.05     45.67 o
   0  -4  10      618.64      642.85     32.59 o
   1  -4  10       23.41       22.36      1.96 o
   2  -4  10       24.26       20.75      1.25 o
   3  -4  10      119.59      115.33      4.36 o
   4  -4  10       39.33       35.41      2.43 o
   5  -4  10       49.37       49.43      2.40 o
   6  -4  10       15.81       15.53      1.57 o
   7  -4  10        1.18        0.44      0.57 o
   8  -4  10       49.48       50.83      2.36 o
 -11  -3  10       42.46       42.41      2.75 o
 -10  -3  10        7.01        7.19      1.59 o
  -9  -3  10      160.87      153.08      8.28 o
  -8  -3  10        0.70        0.53      1.31 o
  -7  -3  10        0.13        1.24      0.96 o
  -6  -3  10      290.58      283.89      6.67 o
  -5  -3  10       47.91       50.68      2.46 o
  -4  -3  10        1.53        0.89      0.67 o
  -3  -3  10        0.64       -0.65      2.32 o
  -2  -3  10      445.02      469.31     19.77 o
  -1  -3  10      507.20      510.52     20.64 o
   0  -3  10       44.31       46.02      6.08 o
   1  -3  10     1232.92     1293.25     14.97 o
   2  -3  10       64.34       62.02      2.57 o
   3  -3  10        6.72        9.33      1.14 o
   4  -3  10       72.47       78.82      3.68 o
   5  -3  10      186.15      185.34      6.98 o
   6  -3  10       12.21       10.77      1.33 o
   7  -3  10       12.01       10.39      1.43 o
   8  -3  10        7.96        6.04      0.81 o
 -12  -2  10       20.09       16.17      1.89 o
 -11  -2  10       46.72       42.14      2.18 o
 -10  -2  10        9.79       10.10      1.28 o
  -9  -2  10       38.20       32.74      2.40 o
  -8  -2  10       12.12        8.56      1.95 o
  -7  -2  10      593.94      585.26     25.52 o
  -6  -2  10       85.89       85.58      5.21 o
  -5  -2  10       70.95       61.83      3.52 o
  -4  -2  10      111.23      113.43      6.65 o
  -3  -2  10      149.71      157.25     11.95 o
  -2  -2  10      351.92      345.26     17.60 o
  -1  -2  10     2035.41     2093.75     43.00 o
   0  -2  10      553.14      530.97     31.39 o
   1  -2  10       32.70       30.26      2.09 o
   2  -2  10      877.79      924.12     11.29 o
   3  -2  10        0.75        1.79      0.74 o
   4  -2  10      155.80      164.84      4.34 o
   5  -2  10       19.49       20.83      2.37 o
   6  -2  10       70.31       72.09      3.16 o
   7  -2  10       40.20       46.87      2.89 o
   8  -2  10       10.87       11.68      1.00 o
 -12  -1  10       18.82       14.71      2.04 o
 -11  -1  10       24.04       25.39      1.70 o
 -10  -1  10       13.92       17.13      1.69 o
  -9  -1  10      102.04      106.61      4.41 o
  -8  -1  10        0.00       -0.31      0.68 o
  -7  -1  10      190.17      156.69     10.11 o
  -6  -1  10     1212.77     1197.43     19.18 o
  -5  -1  10      112.98      106.12      5.12 o
  -4  -1  10       82.55       74.36      7.50 o
  -3  -1  10      136.56      118.77     10.77 o
  -2  -1  10        5.15        5.92      2.51 o
  -1  -1  10      164.72      154.68     17.31 o
   0  -1  10      764.99      744.70     38.80 o
   1  -1  10      835.93      820.46     13.63 o
   2  -1  10      687.49      697.45     12.12 o
   3  -1  10      475.29      488.45      9.08 o
   4  -1  10      220.01      231.49      5.84 o
   5  -1  10       43.43       44.17      2.59 o
   6  -1  10      169.01      174.12      5.60 o
   7  -1  10       28.96       32.26      1.99 o
   8  -1  10       77.07       78.27      5.19 o
 -12   0  10        0.12        0.49      0.26 o
 -11   0  10       16.63       16.95      1.41 o
 -10   0  10       12.33       12.09      1.75 o
  -9   0  10        0.36        0.56      0.63 o
  -8   0  10      585.92      596.44     17.73 o
  -7   0  10      383.32      392.12      8.51 o
  -6   0  10     1109.26     1108.15     17.11 o
  -5   0  10      136.94      132.67      5.75 o
  -4   0  10      120.17      122.89      5.34 o
  -3   0  10      325.26      294.66     17.06 o
  -2   0  10      392.94      381.78     27.87 o
  -1   0  10     1936.34     1943.37     63.46 o
   0   0  10       23.52       25.88      2.45 o
   1   0  10      487.80      478.88     12.67 o
   2   0  10     1324.85     1382.76     17.09 o
   3   0  10       30.84       27.96      2.10 o
   4   0  10        9.65       11.21      2.39 o
   5   0  10        9.64        9.28      1.19 o
   6   0  10       67.75       71.75      4.83 o
   7   0  10        0.39        0.98      0.40 o
 -12   1  10       10.63       10.18      1.26 o
 -11   1  10       56.57       60.49      3.37 o
 -10   1  10      114.79      118.90      4.45 o
  -9   1  10       76.82       86.21      4.06 o
  -8   1  10      102.89       96.01      4.37 o
  -7   1  10      898.52      913.26     16.40 o
  -6   1  10      399.34      394.34      7.78 o
  -5   1  10      558.73      565.29     12.92 o
  -4   1  10      154.77      149.03      5.94 o
  -3   1  10       10.43        8.88      1.42 o
  -2   1  10      267.16      260.73      7.95 o
  -1   1  10      577.44      640.94     10.35 o
   0   1  10      272.39      247.02      6.58 o
   1   1  10       22.02       24.17      3.24 o
   2   1  10      397.34      383.92      9.57 o
   3   1  10       17.02       18.53      1.78 o
   4   1  10      613.66      633.28     16.50 o
   5   1  10       19.04       16.48      1.47 o
   6   1  10      395.75      405.27     22.17 o
   7   1  10        1.28        2.33      0.60 o
 -12   2  10       90.16       87.21      3.26 o
 -11   2  10       78.68       80.54      3.92 o
 -10   2  10       39.76       42.12      2.63 o
  -9   2  10       25.94       30.46      2.40 o
  -8   2  10      279.97      279.06      6.18 o
  -7   2  10      472.41      473.11      8.05 o
  -6   2  10      503.25      494.38      7.94 o
  -5   2  10       27.06       28.48      1.89 o
  -4   2  10      806.43      817.29     10.90 o
  -3   2  10       69.42       66.91      4.12 o
  -2   2  10      156.96      156.54      5.23 o
  -1   2  10      450.22      437.25      8.88 o
   0   2  10      145.45      139.00      5.11 o
   1   2  10       23.73       23.10      2.05 o
   2   2  10      134.19      126.09      5.57 o
   3   2  10      157.43      165.52      6.10 o
   4   2  10       33.89       34.92      3.87 o
   5   2  10       70.17       74.05      3.06 o
   6   2  10       36.66       31.70      2.23 o
 -12   3  10        1.10        1.05      0.49 o
 -11   3  10        0.08       -0.16      0.55 o
 -10   3  10      121.15      128.71      4.30 o
  -9   3  10       16.70       18.70      1.56 o
  -8   3  10       27.87       31.59      2.14 o
  -7   3  10        6.62        4.85      0.88 o
  -6   3  10      245.65      244.56      5.83 o
  -5   3  10      616.84      636.95      9.10 o
  -4   3  10     1132.44     1151.16     13.90 o
  -3   3  10      700.65      750.75     11.74 o
  -2   3  10      193.87      189.76      5.97 o
  -1   3  10      127.50      132.99      5.11 o
   0   3  10      246.12      244.66      5.31 o
   1   3  10      798.74      831.46     12.21 o
   2   3  10       98.63       97.76      4.12 o
   3   3  10      115.14      118.58      4.98 o
   4   3  10        8.05        8.51      1.39 o
   5   3  10       30.84       28.87      1.88 o
   6   3  10        1.31        1.15      1.03 o
 -12   4  10        4.20        6.14      1.24 o
 -11   4  10      114.08      122.59      3.57 o
 -10   4  10      100.89      102.49      3.82 o
  -9   4  10       82.45       83.37      3.72 o
  -8   4  10       22.86       22.98      1.82 o
  -7   4  10       81.43       69.86      3.14 o
  -6   4  10      222.90      205.42      5.40 o
  -5   4  10       44.41       38.53      2.73 o
  -4   4  10      138.33      142.64      5.10 o
  -3   4  10      464.19      464.73      9.49 o
  -2   4  10       12.08        9.79      1.40 o
  -1   4  10      110.85      116.84      5.08 o
   0   4  10       95.04       87.41      3.59 o
   1   4  10      122.19      118.46      4.99 o
   2   4  10      367.68      362.70     11.15 o
   3   4  10       25.73       26.11      2.44 o
   4   4  10       53.55       59.16      3.31 o
   5   4  10        1.20        1.58      0.87 o
 -12   5  10        1.63        1.40      0.66 o
 -11   5  10       43.54       45.50      2.08 o
 -10   5  10       98.89      108.18      3.80 o
  -9   5  10        0.91        0.49      0.55 o
  -8   5  10       22.99       26.26      1.87 o
  -7   5  10      356.50      344.29      6.90 o
  -6   5  10      620.98      631.39     11.03 o
  -5   5  10      176.19      167.20      5.74 o
  -4   5  10      207.01      211.61      5.43 o
  -3   5  10     1408.06     1467.15     17.82 o
  -2   5  10      250.87      270.92      7.76 o
  -1   5  10       72.30       90.74      4.50 o
   0   5  10      814.45      740.57     13.35 o
   1   5  10        9.58       11.65      1.50 o
   2   5  10        0.06        0.40      0.79 o
   3   5  10        2.29        2.34      1.10 o
   4   5  10        6.26        6.21      1.37 o
 -12   6  10       78.34       71.30      3.64 o
 -11   6  10      101.45      104.95      4.79 o
 -10   6  10       10.89       12.46      1.63 o
  -9   6  10       78.51       76.12      4.19 o
  -8   6  10      147.75      147.21      6.14 o
  -7   6  10       21.58       22.76      2.05 o
  -6   6  10      268.50      268.03      9.29 o
  -5   6  10      287.39      312.34      6.51 o
  -4   6  10      211.99      216.42      5.53 o
  -3   6  10      130.15      116.70      4.98 o
  -2   6  10      169.81      154.20      5.78 o
  -1   6  10       29.32       22.61      1.81 o
   0   6  10       29.34       27.39      2.15 o
   1   6  10        0.04        0.20      0.64 o
   2   6  10      115.63      118.83      6.63 o
   3   6  10      143.63      162.55      6.71 o
   4   6  10       58.36       60.13      3.21 o
 -11   7  10        1.34        0.18      0.35 o
 -10   7  10       35.21       28.95      2.34 o
  -9   7  10        8.35        6.44      1.24 o
  -8   7  10      245.15      231.98      7.50 o
  -7   7  10      210.94      222.18      7.60 o
  -6   7  10      651.31      679.36      9.15 o
  -5   7  10      278.42      279.64      6.05 o
  -4   7  10       22.59       23.93      1.84 o
  -3   7  10       77.69       85.61      4.91 o
  -2   7  10      187.15      204.76      6.92 o
  -1   7  10      366.02      409.96     15.22 o
   0   7  10        0.52        0.04      0.65 o
   1   7  10        1.02        2.14      0.80 o
   2   7  10        0.13       -0.29      0.91 o
   3   7  10       71.69       67.58      3.49 o
 -11   8  10        1.52        1.70      0.51 o
 -10   8  10       11.24       10.94      1.07 o
  -9   8  10       53.42       60.90      2.72 o
  -8   8  10       42.26       42.04      3.01 o
  -7   8  10       55.80       57.96      2.82 o
  -6   8  10        2.05        2.52      0.77 o
  -5   8  10      172.63      176.77      5.18 o
  -4   8  10       96.52      102.56      4.98 o
  -3   8  10        6.97        5.76      2.15 o
  -2   8  10       29.02       30.22      2.78 o
  -1   8  10        1.12        0.85      0.77 o
   0   8  10        1.10        1.02      0.63 o
   1   8  10        5.62        3.62      1.13 o
   2   8  10       32.83       34.34      2.44 o
 -10   9  10       32.60       33.47      2.86 o
  -9   9  10       29.57       29.35      1.95 o
  -8   9  10        1.67        1.55      0.49 o
  -7   9  10       19.31       21.31      1.54 o
  -6   9  10        3.72        2.98      0.69 o
  -5   9  10        0.40        1.78      0.57 o
  -4   9  10      167.23      187.84      9.08 o
  -3   9  10      295.49      337.52     13.30 o
  -2   9  10        6.18        5.09      0.99 o
  -1   9  10       43.57       49.16      2.90 o
   0   9  10      125.76      139.45      5.60 o
   1   9  10      138.20      151.26      4.71 o
  -9  10  10       40.74       36.40      2.86 o
  -8  10  10       37.45       37.97      3.28 o
  -7  10  10        2.29        3.74      1.19 o
  -6  10  10        9.59        8.50      1.75 o
  -5  10  10       74.56       71.54      4.81 o
  -4  10  10       83.07       89.73      6.04 o
  -3  10  10       16.93       16.08      1.61 o
  -2  10  10      116.45      113.50      3.89 o
  -1  10  10       37.91       35.57      2.48 o
  -7  11  10       11.02        9.65      1.31 o
  -6  11  10       67.18       73.64      4.38 o
  -5  11  10        1.25        0.51      0.70 o
  -4  11  10       54.90       46.88      3.41 o
  -3  11  10      353.81      358.51      5.47 o
  -2 -14  11      132.47      125.55      6.98 o
  -1 -14  11        1.65        1.62      0.47 o
   0 -14  11      103.62      112.59      3.94 o
   1 -14  11        8.43        9.21      0.92 o
   2 -14  11       64.27       60.78      2.77 o
   3 -14  11       11.67        9.44      1.12 o
   4 -14  11       40.95       39.23      2.06 o
  -4 -13  11       21.83       19.26      1.91 o
  -3 -13  11        7.10        4.70      0.96 o
  -2 -13  11       40.03       42.48      3.07 o
  -1 -13  11       85.86       88.09      3.49 o
   0 -13  11       28.15       30.83      1.79 o
   1 -13  11        0.05        0.26      0.36 o
   2 -13  11       77.24       59.45      3.19 o
   3 -13  11      106.34      111.90      3.47 o
   4 -13  11       43.87       43.93      2.84 o
   5 -13  11      162.01      165.72     18.53 o
   6 -13  11       17.22       13.33      1.52 o
  -5 -12  11       20.81       19.98      2.28 o
  -4 -12  11       58.45       53.72      3.41 o
  -3 -12  11      203.56      226.73      7.69 o
  -2 -12  11        0.43        0.14      0.61 o
  -1 -12  11        0.54        0.70      0.50 o
   0 -12  11       51.16       50.88      1.77 o
   1 -12  11      498.08      540.37      5.18 o
   2 -12  11       97.66      101.88      2.45 o
   3 -12  11      105.96      111.86      3.22 o
   4 -12  11        3.73        3.42      0.71 o
   5 -12  11       20.30       20.34      1.84 o
   6 -12  11       17.72       13.01      1.76 o
  -6 -11  11        4.90        3.49      0.78 o
  -5 -11  11       43.37       49.80      2.64 o
  -4 -11  11      125.90      134.97      6.63 o
  -3 -11  11        7.04        4.20      1.01 o
  -2 -11  11       69.95       72.48      2.16 o
  -1 -11  11        5.78        6.91      0.72 o
   0 -11  11       30.24       27.82      1.28 o
   1 -11  11       42.81       46.88      1.66 o
   2 -11  11      152.20      165.62      3.06 o
   3 -11  11       28.04       29.15      1.56 o
   4 -11  11      160.36      155.25      3.97 o
   5 -11  11       75.99       65.18      2.34 o
   6 -11  11       22.68       23.29      1.51 o
   7 -11  11      127.66      132.77      5.44 o
  -7 -10  11        0.83        0.37      0.33 o
  -6 -10  11        0.09       -0.18      0.36 o
  -5 -10  11        0.80        0.24      0.39 o
  -4 -10  11      160.79      174.73      5.54 o
  -3 -10  11       52.82       57.59      2.70 o
  -2 -10  11       23.84       23.51      1.24 o
  -1 -10  11      166.20      165.16      3.06 o
   0 -10  11       78.69       81.88      2.29 o
   1 -10  11       92.49       93.03      2.28 o
   2 -10  11       30.00       29.33      1.37 o
   3 -10  11       18.38       15.72      1.26 o
   4 -10  11      222.12      221.24      4.39 o
   5 -10  11        9.43        8.94      0.93 o
   6 -10  11       29.82       36.89      1.80 o
   7 -10  11      137.84      116.32     10.23 o
  -8  -9  11       34.40       32.02      1.91 o
  -7  -9  11       15.93       12.10      1.25 o
  -6  -9  11        0.11        0.15      0.42 o
  -5  -9  11      215.89      221.74      5.51 o
  -4  -9  11        6.86        6.71      1.04 o
  -3  -9  11      502.70      511.95      7.52 o
  -2  -9  11     1147.19     1201.17     12.95 o
  -1  -9  11     1159.86     1188.36     10.33 o
   0  -9  11        1.45        1.23      0.47 o
   1  -9  11       16.41       19.88      1.17 o
   2  -9  11      172.30      171.43      3.15 o
   3  -9  11      180.16      179.84      3.84 o
   4  -9  11       42.18       39.04      1.92 o
   5  -9  11       60.33       66.06      2.31 o
   6  -9  11       84.41       90.73      3.27 o
   7  -9  11        3.06        4.79      1.07 o
   8  -9  11        1.37       -1.05      0.53 o
  -9  -8  11        1.35        2.33      0.71 o
  -8  -8  11        2.43        3.92      0.94 o
  -7  -8  11      103.36      112.89      4.65 o
  -6  -8  11       77.15       76.75      3.52 o
  -5  -8  11        3.91        3.88      0.92 o
  -4  -8  11       81.65       82.25      3.62 o
  -3  -8  11       27.81       28.94      1.61 o
  -2  -8  11      106.31      111.45      3.01 o
  -1  -8  11       41.22       41.78      1.71 o
   0  -8  11       49.48       49.23      1.97 o
   1  -8  11       28.57       21.72      1.30 o
   2  -8  11       14.74       17.23      1.09 o
   3  -8  11       47.44       43.63      1.91 o
   4  -8  11      258.41      270.48      5.67 o
   5  -8  11        3.42        4.41      0.66 o
   6  -8  11        7.73        7.67      1.00 o
   7  -8  11        1.59        1.45      0.75 o
   8  -8  11       28.80       28.99      2.54 o
  -9  -7  11        4.62        5.33      0.88 o
  -8  -7  11        0.23       -0.89      0.83 o
  -7  -7  11        8.73        9.28      1.50 o
  -6  -7  11      142.35      132.67      4.81 o
  -5  -7  11      277.09      262.61      7.10 o
  -4  -7  11       28.42       30.17      1.93 o
  -3  -7  11       13.09       13.06      1.14 o
  -2  -7  11      326.66      314.81      5.00 o
  -1  -7  11      828.40      808.30      7.38 o
   0  -7  11      570.51      590.43      8.11 o
   1  -7  11      126.34      112.80      2.69 o
   2  -7  11     2296.90     2253.83     21.58 o
   3  -7  11      174.53      178.63      3.83 o
   4  -7  11       12.48        9.33      1.09 o
   5  -7  11       90.14      105.40      3.12 o
   6  -7  11      172.40      183.24      5.45 o
   7  -7  11       31.88       27.70      1.95 o
   8  -7  11       21.74       19.98      2.19 o
 -10  -6  11       43.42       38.08      2.46 o
  -9  -6  11       31.34       26.88      1.87 o
  -8  -6  11        8.09        4.15      0.77 o
  -7  -6  11      237.82      233.84      7.11 o
  -6  -6  11       32.66       34.43      2.52 o
  -5  -6  11      106.79       95.71      3.65 o
  -4  -6  11       94.57       92.48      3.36 o
  -3  -6  11      453.47      450.93      5.80 o
  -2  -6  11        7.68        5.54      0.87 o
  -1  -6  11      643.15      627.45      7.64 o
   0  -6  11      335.94      313.89      5.95 o
   1  -6  11       64.91       71.71      2.60 o
   2  -6  11      303.24      295.34      6.11 o
   3  -6  11      304.35      308.91      5.52 o
   4  -6  11      105.67      108.98      2.84 o
   5  -6  11       38.37       31.06      1.62 o
   6  -6  11       78.81       71.88      3.02 o
   7  -6  11        0.62        1.00      0.41 o
   8  -6  11        0.39        0.11      0.52 o
 -10  -5  11       73.26       70.24      2.93 o
  -9  -5  11        0.39        1.92      0.83 o
  -8  -5  11       10.77       10.15      1.52 o
  -7  -5  11      106.66      105.99      5.04 o
  -6  -5  11      497.47      512.43     11.19 o
  -5  -5  11       25.91       27.36      1.98 o
  -4  -5  11      252.83      236.28      6.06 o
  -3  -5  11        0.52        0.70      0.42 o
  -2  -5  11       50.17       48.54      2.52 o
  -1  -5  11        0.50        0.16      0.47 o
   0  -5  11        0.09       -0.47      0.45 o
   1  -5  11       52.45       54.78      2.31 o
   2  -5  11       28.60       31.34      2.30 o
   3  -5  11        0.74        1.01      0.47 o
   4  -5  11       80.91       80.50      2.71 o
   5  -5  11      283.38      308.84      4.94 o
   6  -5  11        0.15        0.32      0.51 o
   7  -5  11       53.01       49.11      2.03 o
   8  -5  11        0.02       -0.14      0.31 o
 -11  -4  11       64.71       62.84      2.53 o
 -10  -4  11       80.34       86.24      5.56 o
  -9  -4  11       75.02       81.78      4.93 o
  -8  -4  11       23.14       23.23      3.85 o
  -7  -4  11      352.03      345.68      9.17 o
  -6  -4  11      362.70      401.85      8.41 o
  -5  -4  11       72.12       72.70      3.19 o
  -4  -4  11      117.02      102.66      3.37 o
  -3  -4  11       23.29       26.77      1.61 o
  -2  -4  11      315.88      329.89      6.27 o
  -1  -4  11      536.88      561.18      7.76 o
   0  -4  11     1542.81     1502.44     15.65 o
   1  -4  11      112.13      104.16      3.13 o
   2  -4  11      157.88      164.69      4.01 o
   3  -4  11      708.38      726.69     11.00 o
   4  -4  11      960.11     1034.78     22.26 o
   5  -4  11       87.98       87.18      3.67 o
   6  -4  11       11.46        8.98      1.09 o
   7  -4  11        0.39        0.45      0.78 o
   8  -4  11        6.21        5.95      0.82 o
 -11  -3  11       45.89       35.29      1.76 o
 -10  -3  11       57.77       56.94      3.75 o
  -9  -3  11      145.50      146.13      6.87 o
  -8  -3  11      238.28      242.90      9.44 o
  -7  -3  11        7.72       10.80      2.00 o
  -6  -3  11       19.84       18.42      3.11 o
  -5  -3  11      221.11      224.35      4.99 o
  -4  -3  11       66.23       57.35      2.91 o
  -3  -3  11       93.86       91.34      2.96 o
  -2  -3  11      392.12      397.01      6.14 o
  -1  -3  11      413.00      413.60      6.36 o
   0  -3  11       21.47       22.70      1.92 o
   1  -3  11      283.74      295.93      6.83 o
   2  -3  11      541.32      549.63      9.88 o
   3  -3  11      543.08      577.35      8.30 o
   4  -3  11       74.32       70.88      4.33 o
   5  -3  11       19.88       18.68      1.70 o
   6  -3  11       50.76       52.39      2.49 o
   7  -3  11       15.25       17.84      1.41 o
 -11  -2  11       56.75       52.72      4.49 o
 -10  -2  11       66.31       66.39      4.19 o
  -9  -2  11        0.03        0.62      1.01 o
  -8  -2  11      151.37      150.67      7.51 o
  -7  -2  11       97.81       79.19      7.35 o
  -6  -2  11      337.25      307.63     15.17 o
  -5  -2  11      113.78      110.67      4.89 o
  -4  -2  11      471.47      454.22      8.39 o
  -3  -2  11      392.32      398.96      6.52 o
  -2  -2  11       29.28       33.25      2.75 o
  -1  -2  11       98.20      108.09      3.59 o
   0  -2  11     2252.00     2309.36     24.83 o
   1  -2  11      104.03       95.40      4.39 o
   2  -2  11       44.19       44.84      3.55 o
   3  -2  11      112.10      108.46      5.16 o
   4  -2  11        1.90        1.21      0.70 o
   5  -2  11       33.09       32.93      2.68 o
   6  -2  11       41.07       39.87      2.05 o
   7  -2  11        5.31        4.64      0.66 o
 -12  -1  11       15.33       16.91      1.83 o
 -11  -1  11        2.99        2.19      0.80 o
 -10  -1  11        0.85        1.49      0.52 o
  -9  -1  11       31.39       30.93      3.35 o
  -8  -1  11      164.49      178.27      8.19 o
  -7  -1  11      226.89      221.02      7.37 o
  -6  -1  11     1460.30     1464.93     18.62 o
  -5  -1  11       55.53       48.81      3.21 o
  -4  -1  11      263.60      244.90      5.57 o
  -3  -1  11      218.03      209.85      5.24 o
  -2  -1  11     1360.48     1396.57     16.64 o
  -1  -1  11       41.49       49.65      2.49 o
   0  -1  11       89.99       70.77      2.69 o
   1  -1  11        0.25       -0.08      1.02 o
   2  -1  11      217.41      216.45      7.74 o
   3  -1  11       33.68       40.92      4.50 o
   4  -1  11      109.54      107.00      3.29 o
   5  -1  11       76.91       75.31      3.80 o
   6  -1  11       42.14       44.47      1.98 o
   7  -1  11       51.39       53.56      2.59 o
 -12   0  11        0.21       -0.41      0.48 o
 -11   0  11       21.99       22.90      1.48 o
 -10   0  11        2.26        2.32      0.78 o
  -9   0  11       39.35       36.45      2.51 o
  -8   0  11      110.09      111.50      4.51 o
  -7   0  11      259.26      258.20      9.84 o
  -6   0  11      181.04      187.30      8.29 o
  -5   0  11      397.20      392.54     10.14 o
  -4   0  11        1.59        5.01      1.17 o
  -3   0  11      423.80      409.07     14.56 o
  -2   0  11      320.20      317.16      7.24 o
  -1   0  11      393.54      372.33      6.86 o
   0   0  11      454.08      444.95     11.73 o
   1   0  11      164.10      167.24      7.09 o
   2   0  11        5.33        8.58      1.62 o
   3   0  11     1084.11     1113.06     15.13 o
   4   0  11       90.78       91.83      4.29 o
   5   0  11       21.72       20.39      2.63 o
   6   0  11       13.69       16.53      1.73 o
   7   0  11       13.38       11.76      1.25 o
 -12   1  11        6.53        6.59      1.26 o
 -11   1  11       24.46       21.28      1.81 o
 -10   1  11      119.20      126.21      4.24 o
  -9   1  11       43.64       43.13      2.78 o
  -8   1  11      143.65      151.87      5.33 o
  -7   1  11     1061.60     1106.55     18.73 o
  -6   1  11     1292.65     1295.85     21.50 o
  -5   1  11      611.10      633.58     10.72 o
  -4   1  11       12.06       11.80      1.55 o
  -3   1  11        1.69        1.23      1.40 o
  -2   1  11      565.15      547.52      9.95 o
  -1   1  11     1142.05     1202.98     15.13 o
   0   1  11        0.35        0.23      0.80 o
   1   1  11       96.65       93.13      8.65 o
   2   1  11       21.85       17.86      1.71 o
   3   1  11        0.10        0.86      1.58 o
   4   1  11       60.38       59.29      4.52 o
   5   1  11       10.02       10.66      1.09 o
   6   1  11        2.37        4.15      0.79 o
 -12   2  11       25.09       22.87      1.38 o
 -11   2  11       29.62       29.95      2.17 o
 -10   2  11        4.31        4.24      0.89 o
  -9   2  11       25.93       24.78      2.08 o
  -8   2  11       11.61       10.78      1.46 o
  -7   2  11       58.45       55.84      2.78 o
  -6   2  11      428.70      441.16      7.77 o
  -5   2  11      212.46      194.59      5.18 o
  -4   2  11       10.76        8.78      1.79 o
  -3   2  11       15.00       17.94      1.82 o
  -2   2  11       43.32       40.44      2.93 o
  -1   2  11       65.99       70.75      3.92 o
   0   2  11      516.59      520.45     16.64 o
   1   2  11      148.02      158.27      6.12 o
   2   2  11       76.17       70.34      3.38 o
   3   2  11      243.92      254.68      6.93 o
   4   2  11      541.60      538.75     10.27 o
   5   2  11       46.15       39.23      2.23 o
   6   2  11        1.89        1.44      0.49 o
 -12   3  11       54.77       43.10      2.57 o
 -11   3  11       11.58       10.87      1.31 o
 -10   3  11        8.03        9.11      1.40 o
  -9   3  11      326.96      354.62      6.39 o
  -8   3  11      131.25      132.34      4.17 o
  -7   3  11      131.07      130.14      4.25 o
  -6   3  11      327.98      331.56      6.89 o
  -5   3  11     1375.69     1366.83     15.98 o
  -4   3  11      418.87      404.68      9.21 o
  -3   3  11        1.77        0.78      0.60 o
  -2   3  11      145.50      133.49      5.40 o
  -1   3  11       38.25       40.56      4.29 o
   0   3  11       44.33       45.56      3.02 o
   1   3  11      752.18      755.39     27.95 o
   2   3  11      177.75      176.49      5.08 o
   3   3  11        0.28       -0.11      0.49 o
   4   3  11        5.70        3.87      0.89 o
 -12   4  11        1.80        2.53      0.71 o
 -11   4  11        8.93        7.56      1.01 o
 -10   4  11        8.31        9.32      1.05 o
  -9   4  11       93.09       93.11      3.21 o
  -8   4  11      271.80      287.71      6.04 o
  -7   4  11       15.49       13.33      1.38 o
  -6   4  11       33.93       41.75      2.83 o
  -5   4  11       59.60       60.19      3.44 o
  -4   4  11      427.23      398.36      9.25 o
  -3   4  11       74.53       58.17      3.58 o
  -2   4  11      155.34      179.84      6.31 o
  -1   4  11      454.86      464.51      9.35 o
   0   4  11      186.93      187.69      5.63 o
   1   4  11        3.38        3.26      0.91 o
   2   4  11      226.86      224.81      6.49 o
   3   4  11        6.38        5.33      1.31 o
   4   4  11       17.79       16.38      2.71 o
 -11   5  11        1.41        0.83      0.41 o
 -10   5  11      132.64      132.75      4.70 o
  -9   5  11       27.93       29.51      2.50 o
  -8   5  11       36.68       33.41      2.32 o
  -7   5  11      157.72      155.56      6.10 o
  -6   5  11      653.20      624.82     11.76 o
  -5   5  11       19.23       10.24      1.55 o
  -4   5  11      166.05      167.33      5.95 o
  -3   5  11       72.79       84.95      4.28 o
  -2   5  11      262.16      292.51      6.43 o
  -1   5  11       20.20       13.99      1.54 o
   0   5  11        1.11        0.32      0.47 o
   1   5  11       61.13       64.35      2.95 o
   2   5  11        4.59        7.11      1.11 o
   3   5  11       15.77       17.18      2.04 o
 -11   6  11       24.22       27.06      1.85 o
 -10   6  11        4.09        2.86      0.75 o
  -9   6  11      123.64      121.84      4.89 o
  -8   6  11       80.58       78.23      4.23 o
  -7   6  11       33.64       39.95      2.59 o
  -6   6  11       11.92        9.21      1.41 o
  -5   6  11      128.43      130.49      5.04 o
  -4   6  11      242.07      263.33      7.24 o
  -3   6  11      108.88      115.96      4.85 o
  -2   6  11      176.63      155.68      4.90 o
  -1   6  11       68.25       57.63      3.08 o
   0   6  11       12.06       14.35      1.40 o
   1   6  11        7.53        8.59      1.75 o
   2   6  11        4.09        3.19      0.93 o
   3   6  11       48.09       38.92      2.38 o
 -11   7  11        3.99        3.24      0.86 o
 -10   7  11       40.94       39.46      1.92 o
  -9   7  11       10.28       10.55      1.14 o
  -8   7  11        0.05        0.62      0.63 o
  -7   7  11       18.57       20.76      1.75 o
  -6   7  11       41.44       51.45      2.90 o
  -5   7  11      149.84      156.71      5.19 o
  -4   7  11       29.61       34.92      3.04 o
  -3   7  11      216.07      228.27      7.07 o
  -2   7  11      519.97      562.52     13.57 o
  -1   7  11      677.12      719.83     22.06 o
   0   7  11        0.41        0.17      0.52 o
   1   7  11       52.39       47.24      6.14 o
   2   7  11       30.72       30.00      2.11 o
 -10   8  11        1.15        0.56      0.38 o
  -9   8  11        1.50        1.55      0.54 o
  -8   8  11       50.47       54.98      3.08 o
  -7   8  11       72.53       73.08      3.72 o
  -6   8  11       12.12       10.74      1.49 o
  -5   8  11       32.70       40.34      2.91 o
  -4   8  11      228.47      227.03     13.34 o
  -3   8  11       19.68       18.75      1.94 o
  -2   8  11       16.64       17.92      1.83 o
  -1   8  11       14.41       17.01      1.64 o
   0   8  11       15.89       17.15      1.90 o
  -9   9  11       22.34       23.46      2.31 o
  -8   9  11        0.76        0.81      0.42 o
  -7   9  11        6.08        7.32      1.07 o
  -6   9  11       25.11       30.74      3.28 o
  -5   9  11       91.96      112.05      6.22 o
  -4   9  11        0.26       -0.08      0.59 o
  -3   9  11       21.22       13.86      1.41 o
  -2   9  11        0.49        1.84      0.61 o
  -1   9  11       21.19       16.63      1.62 o
  -8  10  11        1.27        0.88      0.45 o
  -7  10  11       28.40       29.74      2.47 o
  -6  10  11       47.28       60.09      2.69 o
  -5  10  11       31.51       21.91      4.88 o
  -4  10  11      229.80      206.34     35.63 o
  -3  10  11       26.77       26.80      2.46 o
  -1 -14  12       15.03       16.96      1.92 o
   0 -14  12      110.04       89.72      4.30 o
   2 -14  12        6.91        5.39      1.08 o
   3 -14  12       99.28       78.88      3.47 o
  -3 -13  12       12.05       13.26      1.42 o
  -2 -13  12        0.06        0.03      0.45 o
  -1 -13  12      108.93      111.66      8.57 o
   0 -13  12       94.54      102.56      2.98 o
   1 -13  12       57.62       58.34      2.99 o
   2 -13  12       17.83       15.34      1.54 o
   3 -13  12      246.54      253.79      8.35 o
   4 -13  12        1.21        0.54      0.40 o
   5 -13  12       14.69       14.40      1.55 o
  -5 -12  12       16.85       20.24      2.31 o
  -4 -12  12        2.90        1.53      1.16 o
  -3 -12  12       81.98       84.14      4.34 o
  -2 -12  12       38.36       36.46      3.33 o
  -1 -12  12       24.56       24.18      1.33 o
   0 -12  12        5.53        5.66      0.61 o
   1 -12  12       72.58       79.00      1.95 o
   2 -12  12      184.73      201.56      5.73 o
   3 -12  12       32.02       36.97      1.97 o
   4 -12  12      122.93      137.08      4.21 o
   5 -12  12       85.93       90.97     16.11 o
  -6 -11  12       12.73       11.23      1.66 o
  -5 -11  12      118.42      115.91      3.95 o
  -4 -11  12      271.36      304.03      6.89 o
  -3 -11  12      125.13      135.23      3.77 o
  -2 -11  12        0.25        0.45      0.71 o
  -1 -11  12        0.57        0.76      0.36 o
   0 -11  12       87.12       89.16      2.13 o
   1 -11  12       26.52       24.73      1.24 o
   2 -11  12       20.67       21.74      1.47 o
   3 -11  12       32.53       36.36      1.81 o
   4 -11  12       49.52       52.84      2.33 o
   5 -11  12       43.11       46.54      2.34 o
   6 -11  12       50.13       50.94      3.44 o
  -7 -10  12        1.65        1.67      0.77 o
  -6 -10  12        0.16        0.27      0.43 o
  -5 -10  12        2.75        1.86      0.74 o
  -4 -10  12       33.54       32.23      1.98 o
  -3 -10  12       20.22       19.03      1.61 o
  -2 -10  12       67.78       76.41      2.27 o
  -1 -10  12      305.27      320.54      4.23 o
   0 -10  12      158.41      162.44      3.36 o
   1 -10  12      411.98      438.90      5.06 o
   2 -10  12       95.01       92.48      2.57 o
   3 -10  12      130.92      123.89      3.15 o
   4 -10  12       17.64       18.43      1.15 o
   5 -10  12       18.44       17.47      1.24 o
   6 -10  12       48.92       62.61      4.25 o
  -8  -9  12        1.98        1.79      0.68 o
  -7  -9  12        7.88        6.85      1.19 o
  -6  -9  12       18.94       17.31      1.46 o
  -5  -9  12        9.65       12.29      1.14 o
  -4  -9  12      279.52      271.80      6.28 o
  -3  -9  12      187.40      193.23      6.38 o
  -2  -9  12      147.48      148.29      3.35 o
  -1  -9  12      205.02      216.60      4.13 o
   0  -9  12      388.47      376.88      5.25 o
   1  -9  12       39.69       34.64      1.50 o
   2  -9  12       12.22       14.44      1.07 o
   3  -9  12      250.90      260.03      4.12 o
   4  -9  12      126.58      127.92      2.79 o
   5  -9  12       13.26       16.10      1.13 o
   6  -9  12       35.21       38.22      3.59 o
   7  -9  12        1.24        4.01      0.97 o
  -8  -8  12       21.62       19.21      2.02 o
  -7  -8  12       33.20       35.12      2.12 o
  -6  -8  12      288.73      287.19      5.85 o
  -5  -8  12      239.54      247.46      5.88 o
  -4  -8  12      551.12      577.46     10.17 o
  -3  -8  12     1232.14     1315.94     16.62 o
  -2  -8  12      278.13      299.85      4.85 o
  -1  -8  12      446.72      426.43      5.34 o
   0  -8  12      661.41      700.85      7.25 o
   1  -8  12      418.21      421.40      5.60 o
   2  -8  12      408.07      391.94      6.17 o
   3  -8  12       82.08       96.86      3.00 o
   4  -8  12        0.22        0.94      0.46 o
   5  -8  12      148.45      146.97      4.05 o
   6  -8  12        2.02        1.90      1.08 o
   7  -8  12       23.48       21.19      2.23 o
  -9  -7  12       24.67       23.92      2.02 o
  -8  -7  12       53.62       53.24      3.75 o
  -7  -7  12       83.48       84.01      3.51 o
  -6  -7  12        1.70        2.18      0.67 o
  -5  -7  12      174.46      160.66      4.93 o
  -4  -7  12        0.46        0.81      0.51 o
  -3  -7  12        1.38        2.09      0.47 o
  -2  -7  12        0.92        1.05      0.51 o
  -1  -7  12        1.25        0.82      0.41 o
   0  -7  12       91.29       90.41      2.70 o
   1  -7  12       10.02       12.32      1.23 o
   2  -7  12       20.03       12.18      1.12 o
   3  -7  12      270.94      265.31      4.97 o
   4  -7  12        7.43        9.50      1.08 o
   5  -7  12        1.36        0.85      0.35 o
   6  -7  12        0.34        0.42      0.46 o
   7  -7  12        7.34        5.16      1.20 o
 -10  -6  12        3.01        0.71      0.55 o
  -9  -6  12       18.01       20.73      2.17 o
  -8  -6  12       11.07       11.02      1.32 o
  -7  -6  12      129.55      124.45      5.46 o
  -6  -6  12       97.11      101.59      3.82 o
  -5  -6  12        0.34       -0.44      0.57 o
  -4  -6  12       39.28       37.80      2.38 o
  -3  -6  12       87.42       86.41      3.04 o
  -2  -6  12       47.28       45.32      2.47 o
  -1  -6  12       21.46       18.31      1.37 o
   0  -6  12        1.45        0.83      0.49 o
   1  -6  12      556.08      532.16      8.18 o
   2  -6  12       74.66       83.28      3.21 o
   3  -6  12        3.95        4.27      0.64 o
   4  -6  12      210.39      204.07      4.06 o
   5  -6  12       39.07       40.15      1.83 o
   6  -6  12        8.89        6.61      0.89 o
   7  -6  12        3.02        4.66      1.05 o
 -10  -5  12       13.58       12.52      1.50 o
  -9  -5  12       57.70       59.93      2.96 o
  -8  -5  12      196.51      205.01      6.27 o
  -7  -5  12       47.65       47.23      2.82 o
  -6  -5  12       28.74       27.72      1.78 o
  -5  -5  12        6.13        5.34      0.82 o
  -4  -5  12       85.88       93.22      3.70 o
  -3  -5  12       38.30       37.67      2.02 o
  -2  -5  12       98.21       93.00      3.64 o
  -1  -5  12      166.91      160.83      4.99 o
   0  -5  12      149.99      147.78      6.33 o
   1  -5  12       71.47       63.99      2.79 o
   2  -5  12       80.61       81.45      3.60 o
   3  -5  12       50.00       52.56      1.93 o
   4  -5  12        2.86        3.33      0.66 o
   5  -5  12       16.56       16.39      1.20 o
   6  -5  12        1.87        2.23      0.55 o
   7  -5  12       26.74       23.78      1.74 o
 -10  -4  12       29.66       31.05      1.88 o
  -9  -4  12        1.72        2.48      0.74 o
  -8  -4  12       31.00       33.88      2.71 o
  -7  -4  12      146.38      146.30      5.88 o
  -6  -4  12      294.46      292.69      8.46 o
  -5  -4  12      280.97      275.98      7.10 o
  -4  -4  12      117.92      119.62      4.14 o
  -3  -4  12        1.27        1.46      0.81 o
  -2  -4  12       61.53       60.16      2.85 o
  -1  -4  12      248.04      250.62      5.62 o
   0  -4  12      227.38      227.16      5.44 o
   1  -4  12      131.41      125.18      3.55 o
   2  -4  12        0.33        0.37      0.58 o
   3  -4  12      647.60      695.00     10.37 o
   4  -4  12      887.11      910.24     12.55 o
   5  -4  12        9.30       12.31      1.29 o
   6  -4  12       11.86        9.96      0.95 o
   7  -4  12       37.05       36.16      2.16 o
 -11  -3  12        3.23        3.82      0.93 o
 -10  -3  12        1.01        0.41      0.38 o
  -9  -3  12       63.90       55.88      3.22 o
  -8  -3  12      242.53      249.71      7.47 o
  -7  -3  12        0.80        0.31      0.79 o
  -6  -3  12        0.71        0.41      0.64 o
  -5  -3  12       10.52        9.51      1.29 o
  -4  -3  12     1778.21     1850.23     20.72 o
  -3  -3  12      643.48      649.16      9.16 o
  -2  -3  12        0.81        1.44      0.53 o
  -1  -3  12      390.17      398.38      6.53 o
   0  -3  12       18.78       17.89      1.54 o
   1  -3  12       71.88       76.33      3.35 o
   2  -3  12      583.41      585.91     10.26 o
   3  -3  12      755.21      844.58     11.09 o
   4  -3  12       71.65       75.04      4.08 o
   5  -3  12       34.36       35.64      2.07 o
   6  -3  12        0.47        0.44      0.33 o
   7  -3  12        2.77        3.91      0.63 o
 -11  -2  12        2.30        1.29      1.13 o
 -10  -2  12        1.51        0.99      0.54 o
  -9  -2  12        5.97        6.03      1.20 o
  -8  -2  12       12.46       12.90      1.74 o
  -7  -2  12       25.16       24.47      2.42 o
  -6  -2  12     1266.04     1321.26     17.88 o
  -5  -2  12        3.05        2.01      1.36 o
  -4  -2  12      109.41      103.02      3.99 o
  -3  -2  12      712.57      716.87     16.08 o
  -2  -2  12      918.43      877.21     16.28 o
  -1  -2  12      372.76      362.83      7.45 o
   0  -2  12       41.03       49.96      2.64 o
   1  -2  12      909.64      920.13     12.78 o
   2  -2  12       24.23       22.22      2.06 o
   3  -2  12       42.37       45.44      3.33 o
   4  -2  12        9.03        6.77      1.79 o
   5  -2  12       46.82       44.43      2.15 o
   6  -2  12        2.94        2.26      0.34 o
 -11  -1  12       12.82       12.67      2.45 o
 -10  -1  12       13.90       13.44      1.78 o
  -9  -1  12       90.13       98.07      5.44 o
  -8  -1  12       78.41       80.09      5.27 o
  -7  -1  12       13.41       16.10      1.93 o
  -6  -1  12      282.02      291.59     10.78 o
  -5  -1  12      411.51      408.04      9.67 o
  -4  -1  12       13.78       15.79      1.39 o
  -3  -1  12        6.03        2.82      0.95 o
  -2  -1  12       84.89       86.30      6.71 o
  -1  -1  12      801.24      869.39     16.33 o
   0  -1  12      530.82      499.50      8.37 o
   1  -1  12       14.41        8.46      1.33 o
   2  -1  12        3.98        5.42      1.32 o
   3  -1  12        1.45        1.68      0.57 o
   4  -1  12        2.88        4.67      1.45 o
   5  -1  12       27.51       27.67      2.01 o
   6  -1  12       10.09       11.31      1.24 o
 -11   0  12       15.95       15.22      1.81 o
 -10   0  12       25.09       24.07      2.37 o
  -9   0  12       55.99       58.38      4.20 o
  -8   0  12      113.16      113.91      6.27 o
  -7   0  12      529.54      543.83     13.92 o
  -6   0  12        1.02        1.00      0.90 o
  -5   0  12      176.34      178.62      9.40 o
  -4   0  12       14.82       16.74      1.61 o
  -3   0  12      417.31      417.40      9.11 o
  -2   0  12      325.64      319.89      7.87 o
  -1   0  12      122.92      115.96      4.32 o
   0   0  12       47.78       44.88      3.06 o
   1   0  12      336.35      342.94      8.81 o
   2   0  12       40.13       38.75      3.19 o
   3   0  12       10.60        8.73      2.07 o
   4   0  12       17.98       20.66      2.87 o
   5   0  12       79.70       86.90      3.41 o
   6   0  12       21.22       20.42      1.40 o
 -11   1  12       83.37       67.52     13.46 o
 -10   1  12       35.30       34.63      2.24 o
  -9   1  12       47.83       50.92      2.74 o
  -8   1  12      564.35      582.16      9.86 o
  -7   1  12      518.74      538.79     13.67 o
  -6   1  12        4.57        1.70      0.92 o
  -5   1  12       14.10       13.17      1.38 o
  -4   1  12        6.74        7.82      1.51 o
  -3   1  12       26.59       25.49      2.31 o
  -2   1  12      359.13      356.02      8.55 o
  -1   1  12      370.94      371.95     11.05 o
   0   1  12      112.06      113.72      6.00 o
   1   1  12      172.16      158.96      6.64 o
   2   1  12      126.38      127.75      5.62 o
   3   1  12      173.39      167.02      5.54 o
   4   1  12        4.00        4.38      1.00 o
   5   1  12       68.45       57.22      2.72 o
 -11   2  12       39.85       38.56      4.99 o
 -10   2  12       38.48       44.26      2.23 o
  -9   2  12       52.51       57.31      2.90 o
  -8   2  12      590.69      639.13     10.29 o
  -7   2  12      907.96      955.15     10.97 o
  -6   2  12      195.11      189.96      5.04 o
  -5   2  12        3.88        4.60      1.27 o
  -4   2  12       30.51       35.84      3.30 o
  -3   2  12      402.66      406.39      9.26 o
  -2   2  12      197.17      211.36      6.89 o
  -1   2  12       55.59       48.95      3.25 o
   0   2  12      417.81      407.40     11.31 o
   1   2  12       41.72       40.39      3.31 o
   2   2  12        2.58        1.17      0.60 o
   3   2  12      256.07      251.70      5.04 o
   4   2  12      134.51      118.01      3.97 o
   5   2  12        1.00        0.14      0.34 o
 -11   3  12        0.42        0.30      0.47 o
 -10   3  12        1.93        2.04      0.58 o
  -9   3  12       18.89       15.12      1.48 o
  -8   3  12      184.49      185.43      4.64 o
  -7   3  12        3.80        3.27      0.74 o
  -6   3  12      137.50      132.02      4.81 o
  -5   3  12       43.48       37.32      2.80 o
  -4   3  12       69.55       66.39      3.79 o
  -3   3  12        6.96        5.75      1.23 o
  -2   3  12       28.56       33.17      2.74 o
  -1   3  12       58.50       58.72      4.36 o
   0   3  12        9.64       12.68      2.53 o
   1   3  12      257.15      267.23      5.98 o
   2   3  12      175.26      175.16      5.21 o
   3   3  12        0.48        0.87      0.54 o
   4   3  12        0.98        1.32      0.59 o
 -11   4  12       10.30        9.66      1.35 o
 -10   4  12       21.13       20.73      2.45 o
  -9   4  12        6.92        9.63      1.09 o
  -8   4  12        6.01        5.78      1.14 o
  -7   4  12       85.07       81.88      3.66 o
  -6   4  12      105.94      101.43      4.43 o
  -5   4  12       61.60       54.87      3.37 o
  -4   4  12      123.62      134.42      5.29 o
  -3   4  12      523.20      511.08     10.35 o
  -2   4  12       19.35       21.62      2.16 o
  -1   4  12        0.17       -0.77      0.84 o
   0   4  12       68.47       68.09      4.09 o
   1   4  12        9.47        8.00      1.04 o
   2   4  12        0.02        0.11      0.39 o
   3   4  12        4.86        3.98      1.21 o
 -11   5  12       26.01       24.06      1.96 o
 -10   5  12        0.58        0.44      0.42 o
  -9   5  12       84.46       93.64      3.92 o
  -8   5  12        8.95        7.64      1.32 o
  -7   5  12       83.37       85.60      3.78 o
  -6   5  12      216.33      232.81      6.48 o
  -5   5  12      371.69      371.84      8.42 o
  -4   5  12       33.24       43.95      2.95 o
  -3   5  12       17.93       12.64      1.66 o
  -2   5  12      154.89      148.44      7.03 o
  -1   5  12      112.89      112.41      3.83 o
   0   5  12       11.22       15.05      1.29 o
   1   5  12       12.37       10.80      1.24 o
   2   5  12        1.26        1.11      0.46 o
 -10   6  12       61.52       61.55      5.43 o
  -9   6  12        1.83        1.17      0.68 o
  -8   6  12       25.51       27.68      2.37 o
  -7   6  12       13.04       16.69      1.59 o
  -6   6  12        0.09        1.52      0.71 o
  -5   6  12      102.10      101.01      4.15 o
  -4   6  12      105.72      109.62      4.39 o
  -3   6  12      284.91      305.85     10.10 o
  -2   6  12      204.41      226.65      7.61 o
  -1   6  12        2.39        4.55      0.74 o
   0   6  12      136.51      139.79      5.67 o
   1   6  12      118.00      102.47      6.24 o
 -10   7  12       12.06       12.41      1.05 o
  -9   7  12       22.13       25.04      2.12 o
  -8   7  12       96.26      107.04      4.18 o
  -7   7  12        0.34        0.03      0.57 o
  -6   7  12        7.83        9.24      1.43 o
  -5   7  12       94.29       98.11      4.48 o
  -4   7  12        3.62        2.56      1.98 o
  -3   7  12       15.80       17.48      1.33 o
  -2   7  12       93.21       95.41      2.86 o
  -1   7  12      188.54      177.97      5.24 o
   0   7  12        2.49        2.50      0.52 o
  -9   8  12        0.00        0.57      0.52 o
  -8   8  12       77.16       86.71      7.30 o
  -7   8  12       81.69       90.78      3.55 o
  -6   8  12       41.82       55.81      2.88 o
  -5   8  12       28.57       32.27      4.29 o
  -4   8  12       76.16       65.04      7.11 o
  -3   8  12       18.09       13.87      2.79 o
  -2   8  12       33.21       30.94      1.90 o
  -1   8  12       13.81       11.79      1.49 o
  -8   9  12        6.67        5.59      1.00 o
  -7   9  12        3.53        4.34      0.99 o
  -6   9  12       13.71       14.76      1.36 o
  -5   9  12        0.71        1.17      0.78 o
  -4   9  12        0.11       -0.26      0.40 o
  -3   9  12       34.21       30.38      2.40 o
  -2 -13  13       18.44       20.02      1.63 o
  -1 -13  13      131.22      122.13     10.03 o
   1 -13  13        3.93        1.68      0.66 o
   2 -13  13       15.88       17.04      1.65 o
   3 -13  13       87.10       94.23      4.08 o
  -4 -12  13       17.08       19.07      2.46 o
  -3 -12  13       15.10       15.84      3.59 o
  -2 -12  13      106.57      120.64      3.30 o
  -1 -12  13      133.62      144.88      7.39 o
   0 -12  13        4.55        4.50      0.78 o
   1 -12  13       62.63       66.82      2.45 o
   2 -12  13       53.93       52.69      2.99 o
   3 -12  13        0.52        1.01      0.37 o
   4 -12  13       13.74       13.85      1.73 o
  -5 -11  13       30.72       25.43      2.89 o
  -4 -11  13        0.17        0.01      0.59 o
  -3 -11  13        0.46        0.82      0.49 o
  -2 -11  13        8.03        8.48      0.89 o
  -1 -11  13       51.76       52.75      1.70 o
   0 -11  13       36.91       39.94      1.43 o
   1 -11  13      256.05      260.22      4.04 o
   2 -11  13       12.02        9.84      0.89 o
   3 -11  13       39.44       43.84      2.80 o
   4 -11  13       24.71       31.23      1.88 o
   5 -11  13        3.37        6.93      1.24 o
  -6 -10  13      355.26      298.37     51.34 o
  -5 -10  13      225.22      233.98      5.64 o
  -4 -10  13      207.96      221.29      6.66 o
  -3 -10  13      167.99      180.48      4.70 o
  -2 -10  13       64.15       66.20      2.23 o
  -1 -10  13        6.83        6.67      0.64 o
   0 -10  13       14.75       13.19      0.90 o
   1 -10  13       64.06       68.12      2.24 o
   2 -10  13       15.27       15.02      1.05 o
   3 -10  13        9.13        8.75      0.88 o
   4 -10  13       12.02       13.71      1.38 o
   5 -10  13       78.80       75.73      4.79 o
  -7  -9  13        0.20       -0.98      1.12 o
  -6  -9  13        2.28        1.82      0.69 o
  -5  -9  13       14.67       11.58      1.02 o
  -4  -9  13       21.64       27.93      1.98 o
  -3  -9  13       52.81       55.63      2.86 o
  -2  -9  13      299.29      307.74      7.92 o
  -1  -9  13      383.66      402.48      5.58 o
   0  -9  13       37.09       42.18      1.54 o
   1  -9  13      154.95      162.05      3.68 o
   2  -9  13       11.05       10.72      0.97 o
   3  -9  13       95.51       95.02      2.98 o
   4  -9  13       65.28       64.31      2.23 o
   5  -9  13       27.11       26.11      2.09 o
   6  -9  13       43.12       43.10      2.77 o
  -8  -8  13        0.04       -0.19      0.41 o
  -7  -8  13        0.80        0.18      0.85 o
  -6  -8  13        4.82        4.28      0.89 o
  -5  -8  13      149.52      146.08      4.61 o
  -4  -8  13       12.86       14.71      1.30 o
  -3  -8  13      212.97      207.70      6.00 o
  -2  -8  13       46.13       45.74      2.34 o
  -1  -8  13      631.04      630.25      7.99 o
   0  -8  13       20.79       18.79      1.31 o
   1  -8  13       31.76       33.76      1.77 o
   2  -8  13      146.29      147.13      3.54 o
   3  -8  13      241.21      243.41      4.33 o
   4  -8  13      178.98      173.38      3.77 o
   5  -8  13       65.16       64.94      3.52 o
   6  -8  13        1.92        2.29      0.83 o
  -8  -7  13       12.98       10.96      1.54 o
  -7  -7  13       40.16       45.27      3.54 o
  -6  -7  13       70.23       75.13      3.93 o
  -5  -7  13       61.03       60.76      2.67 o
  -4  -7  13      355.45      374.16      6.95 o
  -3  -7  13       97.61      109.06      3.61 o
  -2  -7  13        4.66        4.39      0.79 o
  -1  -7  13      269.62      277.31      5.01 o
   0  -7  13      405.14      411.80      8.04 o
   1  -7  13        9.58       11.13      1.19 o
   2  -7  13        6.80        6.12      0.81 o
   3  -7  13       33.60       32.77      1.87 o
   4  -7  13       78.31       80.82      2.63 o
   5  -7  13       26.33       26.88      1.46 o
   6  -7  13       48.62       46.21      2.02 o
  -9  -6  13       48.50       53.29      2.92 o
  -8  -6  13        7.91        9.89      1.93 o
  -7  -6  13        4.73        5.49      1.49 o
  -6  -6  13       17.45       16.06      1.55 o
  -5  -6  13      187.97      203.24      5.15 o
  -4  -6  13       11.15       11.81      1.32 o
  -3  -6  13       77.83       74.88      2.78 o
  -2  -6  13      113.25      108.47      3.79 o
  -1  -6  13        7.63        7.86      1.16 o
   0  -6  13       28.57       31.24      1.99 o
   1  -6  13       68.43       62.27      3.15 o
   2  -6  13       66.25       68.14      2.44 o
   3  -6  13        5.76        4.65      0.79 o
   4  -6  13        0.24        1.50      0.42 o
   5  -6  13       27.41       25.29      1.45 o
   6  -6  13       65.57       64.10      3.01 o
 -10  -5  13        0.79        0.45      0.42 o
  -9  -5  13       40.64       39.49      3.70 o
  -8  -5  13      107.95      120.48      4.31 o
  -7  -5  13      135.39      137.36      5.88 o
  -6  -5  13       47.14       48.64      2.41 o
  -5  -5  13      102.15      101.99      3.61 o
  -4  -5  13        9.19        7.40      1.21 o
  -3  -5  13       78.49       71.90      3.02 o
  -2  -5  13       38.13       32.51      2.69 o
  -1  -5  13        8.31       11.14      1.78 o
   0  -5  13       32.01       35.57      2.47 o
   1  -5  13       54.22       58.97      3.71 o
   2  -5  13       49.26       48.88      2.28 o
   3  -5  13      455.89      459.12      6.79 o
   4  -5  13        6.38        8.09      0.74 o
   5  -5  13        3.20        3.02      0.57 o
   6  -5  13       66.62       58.44      2.82 o
 -10  -4  13        0.13       -0.09      0.26 o
  -9  -4  13        4.01        3.75      0.75 o
  -8  -4  13      107.60      114.41      3.67 o
  -7  -4  13      280.67      290.96      6.48 o
  -6  -4  13       76.44       74.18      4.08 o
  -5  -4  13      581.47      595.16     10.11 o
  -4  -4  13      325.63      337.29      6.79 o
  -3  -4  13      162.54      168.69      5.56 o
  -2  -4  13      320.29      323.20      7.32 o
  -1  -4  13       49.77       41.60      2.31 o
   0  -4  13        6.60        7.27      0.93 o
   1  -4  13        3.36        2.51      0.72 o
   2  -4  13      122.74      116.40      5.13 o
   3  -4  13       19.24       22.55      1.47 o
   4  -4  13      177.56      167.35      3.61 o
   5  -4  13       11.55       10.84      0.95 o
   6  -4  13        1.04        0.80      0.37 o
 -10  -3  13        0.20        0.28      0.56 o
  -9  -3  13       19.54       19.07      1.36 o
  -8  -3  13        5.14        8.38      1.32 o
  -7  -3  13      134.24      145.69      5.59 o
  -6  -3  13       48.34       55.37      3.58 o
  -5  -3  13      323.22      326.45      8.68 o
  -4  -3  13       40.71       41.07      3.09 o
  -3  -3  13      688.98      691.45     20.44 o
  -2  -3  13     1164.15     1139.27     12.27 o
  -1  -3  13       16.14       16.29      1.34 o
   0  -3  13       19.20       17.83      1.35 o
   1  -3  13        3.67        4.70      1.02 o
   2  -3  13      130.28      126.90      4.32 o
   3  -3  13      314.42      334.15     12.31 o
   4  -3  13       16.86       19.08      1.38 o
   5  -3  13        1.01        1.72      0.55 o
   6  -3  13        0.65        0.90      0.32 o
 -10  -2  13       60.11       66.59      3.34 o
  -9  -2  13       60.93       62.64      3.89 o
  -8  -2  13        0.41        0.31      0.67 o
  -7  -2  13       14.75       12.86      1.67 o
  -6  -2  13      130.60      128.61      5.35 o
  -5  -2  13      598.82      637.22     12.04 o
  -4  -2  13      794.48      856.13     13.20 o
  -3  -2  13       20.33       26.56      2.88 o
  -2  -2  13      107.54      112.47      3.50 o
  -1  -2  13      353.96      344.29      6.20 o
   0  -2  13        2.79        4.64      0.79 o
   1  -2  13        6.34       10.13      1.38 o
   2  -2  13       52.08       52.91      3.66 o
   3  -2  13       46.51       53.91      4.90 o
   4  -2  13       69.75       66.33      2.46 o
   5  -2  13      137.27      137.77      3.77 o
 -11  -1  13        7.46        8.77      1.38 o
 -10  -1  13       29.62       27.61      2.22 o
  -9  -1  13        0.59        1.00      0.76 o
  -8  -1  13       55.50       56.40      4.10 o
  -7  -1  13        0.39        0.17      0.86 o
  -6  -1  13       46.64       46.81      4.07 o
  -5  -1  13      328.76      343.72      7.20 o
  -4  -1  13      218.01      217.87      6.34 o
  -3  -1  13       18.54       17.53      1.85 o
  -2  -1  13       16.94       16.18      1.57 o
  -1  -1  13      137.15      122.51      4.21 o
   0  -1  13      336.00      301.03      6.37 o
   1  -1  13       65.04       65.89      4.21 o
   2  -1  13        2.23        3.02      1.08 o
   3  -1  13       12.92       13.43      2.23 o
   4  -1  13       52.76       47.75      2.64 o
   5  -1  13       12.16       10.72      1.44 o
 -11   0  13       91.06       90.41      4.43 o
 -10   0  13      208.28      221.10      7.12 o
  -9   0  13      215.63      236.62      7.62 o
  -8   0  13       31.14       29.79      3.02 o
  -7   0  13       41.75       38.92      3.60 o
  -6   0  13        1.92        2.86      1.29 o
  -5   0  13        5.53        6.54      1.56 o
  -4   0  13       15.45       15.43      1.71 o
  -3   0  13      235.02      237.09      6.92 o
  -2   0  13      150.63      142.97      4.59 o
  -1   0  13        4.76        4.32      0.90 o
   0   0  13       52.97       44.85      2.96 o
   1   0  13      325.18      338.90     23.14 o
   2   0  13        0.77       -0.22      0.89 o
   3   0  13        0.00        0.82      0.43 o
   4   0  13       59.42       54.40      2.82 o
   5   0  13       27.87       26.19      1.94 o
 -11   1  13       15.48       13.88      1.77 o
 -10   1  13       13.38       11.32      1.42 o
  -9   1  13       45.44       44.66      3.27 o
  -8   1  13       45.34       51.83      3.88 o
  -7   1  13      113.07      113.71      5.97 o
  -6   1  13      211.62      229.16      6.82 o
  -5   1  13      144.11      149.56      5.21 o
  -4   1  13      254.77      259.91      6.01 o
  -3   1  13      224.28      224.82      5.73 o
  -2   1  13       40.18       36.64      2.30 o
  -1   1  13      123.73      114.52      4.81 o
   0   1  13        7.77        8.71      1.35 o
   1   1  13        1.35        0.97      0.63 o
   2   1  13       68.87       71.62      5.16 o
   3   1  13      150.32      147.61      4.93 o
   4   1  13       63.94       56.15      3.49 o
 -10   2  13       13.58       13.03      1.45 o
  -9   2  13      256.18      272.14      7.63 o
  -8   2  13      314.29      328.86      9.31 o
  -7   2  13       12.85       13.57      3.08 o
  -6   2  13       21.52       26.08      2.22 o
  -5   2  13      106.60       96.90      3.57 o
  -4   2  13       16.52       16.05      1.84 o
  -3   2  13       18.49       21.49      1.76 o
  -2   2  13      189.45      195.97      7.89 o
  -1   2  13       35.28       40.15      2.81 o
   0   2  13        5.55        4.63      1.17 o
   1   2  13       68.48       64.24      3.71 o
   2   2  13       56.42       56.47      4.16 o
   3   2  13       16.67       19.50      2.25 o
   4   2  13       57.34       49.85      2.63 o
 -11   3  13       37.45       37.30      2.41 o
 -10   3  13        1.92        1.34      0.63 o
  -9   3  13        0.59        0.19      0.53 o
  -8   3  13        2.06        4.25      0.82 o
  -7   3  13       77.49       78.47      3.55 o
  -6   3  13      350.29      347.20      7.78 o
  -5   3  13      308.55      314.84      6.37 o
  -4   3  13      437.87      445.38      9.25 o
  -3   3  13       12.00       13.40      1.65 o
  -2   3  13        2.16        3.42      1.20 o
  -1   3  13      154.22      165.78      6.74 o
   0   3  13        3.15        3.46      1.04 o
   1   3  13       68.65       74.77      5.12 o
   2   3  13      123.76      104.59      4.73 o
   3   3  13        0.31       -0.18      0.40 o
 -10   4  13        1.05        2.72      0.95 o
  -9   4  13       40.35       48.05      3.19 o
  -8   4  13      180.20      173.10      4.66 o
  -7   4  13       98.23      110.56      4.08 o
  -6   4  13      159.57      151.80      5.02 o
  -5   4  13        2.46        3.01      0.82 o
  -4   4  13      301.05      297.81      7.39 o
  -3   4  13       50.66       67.87      3.51 o
  -2   4  13      312.04      334.44      9.23 o
  -1   4  13      112.65      121.90      6.97 o
   0   4  13        0.83        1.40      0.64 o
   1   4  13        1.45        2.27      0.78 o
   2   4  13       54.36       59.37      3.49 o
 -10   5  13       22.34       24.47      2.32 o
  -9   5  13       60.91       65.88      2.89 o
  -8   5  13       37.78       38.45      2.08 o
  -7   5  13        0.09        0.49      0.48 o
  -6   5  13       43.36       40.88      2.01 o
  -5   5  13       64.92       78.56      3.56 o
  -4   5  13       63.57       65.24      3.25 o
  -3   5  13        7.02        6.79      1.04 o
  -2   5  13       83.10       90.68      4.00 o
  -1   5  13       96.32       98.59      3.97 o
   0   5  13       25.54       24.87      2.65 o
   1   5  13        0.65        0.50      0.51 o
  -9   6  13       36.97       36.12      1.95 o
  -8   6  13        0.54        0.03      0.41 o
  -7   6  13       40.81       39.68      2.10 o
  -6   6  13       30.06       30.83      2.12 o
  -5   6  13        0.24        1.35      0.61 o
  -4   6  13        2.35        2.27      0.78 o
  -3   6  13      127.58      128.12      4.84 o
  -2   6  13      112.09      110.08      3.72 o
  -1   6  13       16.60       11.79      1.86 o
   0   6  13       36.27       26.06      2.08 o
  -8   7  13       64.68       61.37      2.55 o
  -7   7  13       22.75       16.85      2.56 o
  -6   7  13       17.83       22.40      1.81 o
  -5   7  13       84.88       87.67      3.36 o
  -4   7  13       95.62       93.96      3.29 o
  -3   7  13      110.12       91.91      4.03 o
  -2   7  13       13.21       14.53      1.86 o
  -1   7  13       48.49       50.54      2.72 o
  -6   8  13        4.98        9.24      1.39 o
  -5   8  13       25.54       19.09      3.25 o
  -4   8  13        0.06       -0.77      0.52 o
  -3   8  13        0.23       -0.11      0.26 o
  -1 -12  14       67.00       78.18      3.51 o
   0 -12  14       34.48       55.18      3.29 o
   1 -12  14       45.31       59.17      3.15 o
   2 -12  14       46.29       61.18      3.07 o
  -4 -11  14       21.25       24.18      2.88 o
  -3 -11  14       39.51       37.41      2.69 o
  -2 -11  14       79.82       84.75      5.25 o
  -1 -11  14       65.56       60.24      3.10 o
   0 -11  14       84.35       88.83      2.63 o
   1 -11  14       47.92       48.39      2.35 o
   2 -11  14       15.91       17.08      2.39 o
   3 -11  14       15.13       13.65      2.23 o
  -5 -10  14        0.31        0.72      0.73 o
  -4 -10  14        1.12        1.31      0.58 o
  -3 -10  14       48.76       45.94      2.90 o
  -2 -10  14      211.75      205.51      6.31 o
  -1 -10  14       35.34       43.39      1.93 o
   0 -10  14       10.00       12.52      1.00 o
   1 -10  14       10.37       12.77      1.14 o
   2 -10  14      130.55      129.79      4.46 o
   3 -10  14       11.16       10.06      1.09 o
   4 -10  14        0.85       -0.05      0.29 o
  -6  -9  14      125.32      101.63     20.39 o
  -5  -9  14       63.75       67.53      4.13 o
  -4  -9  14      406.75      406.65      9.42 o
  -3  -9  14      488.65      503.14      7.07 o
  -2  -9  14       45.38       44.88      2.06 o
  -1  -9  14       24.54       25.10      1.73 o
   0  -9  14      107.53       94.24      2.51 o
   1  -9  14        4.51        8.51      0.79 o
   2  -9  14       30.14       25.71      1.43 o
   3  -9  14       58.99       64.52      3.04 o
   4  -9  14      246.05      206.81      9.05 o
  -7  -8  14        0.70        0.08      0.48 o
  -6  -8  14       16.17       12.59      1.06 o
  -5  -8  14      193.60      199.63      4.58 o
  -4  -8  14       46.22       43.04      2.79 o
  -3  -8  14      108.88      102.41      3.66 o
  -2  -8  14       60.70       57.97      2.97 o
  -1  -8  14       24.34       26.38      2.37 o
   0  -8  14       17.06       16.82      1.32 o
   1  -8  14       12.60       11.36      0.93 o
   2  -8  14       45.64       47.72      2.01 o
   3  -8  14       22.34       24.98      1.36 o
   4  -8  14        0.18        0.30      0.27 o
  -8  -7  14       49.73       46.34      2.47 o
  -7  -7  14       37.32       45.28      3.05 o
  -6  -7  14       31.96       34.91      2.39 o
  -5  -7  14        8.71        8.04      1.00 o
  -4  -7  14        9.07        8.41      1.14 o
  -3  -7  14       10.63       10.08      1.28 o
  -2  -7  14       14.80       14.42      1.48 o
  -1  -7  14       17.84       16.86      1.52 o
   0  -7  14       25.06       29.00      2.01 o
   1  -7  14       73.07       72.86      2.69 o
   2  -7  14        9.10       10.62      1.00 o
   3  -7  14      135.25      142.14      3.88 o
   4  -7  14      119.43      109.97      3.34 o
   5  -7  14       20.46       19.36      1.84 o
  -8  -6  14        0.14        0.11      0.46 o
  -7  -6  14       20.23       20.05      2.25 o
  -6  -6  14       33.78       32.07      2.25 o
  -5  -6  14      148.16      148.41      4.60 o
  -4  -6  14      115.56      116.50      4.22 o
  -3  -6  14        7.30        6.01      0.94 o
  -2  -6  14        2.29        2.44      0.86 o
  -1  -6  14       87.70       84.61      3.10 o
   0  -6  14        6.11        6.69      1.05 o
   1  -6  14        0.12        1.24      0.94 o
   2  -6  14       58.53       59.12      2.29 o
   3  -6  14        1.68        1.12      0.47 o
   4  -6  14       59.95       63.72      3.00 o
   5  -6  14        5.88        7.01      1.11 o
  -9  -5  14        2.95        2.26      0.57 o
  -8  -5  14      102.46      113.85      4.88 o
  -7  -5  14      173.02      171.50      4.14 o
  -6  -5  14        1.63        2.09      0.92 o
  -5  -5  14       21.73       23.02      2.21 o
  -4  -5  14       88.92       89.76      4.35 o
  -3  -5  14      108.45      105.60      4.19 o
  -2  -5  14      200.95      193.10     18.74 o
  -1  -5  14        5.44        4.94      0.81 o
   0  -5  14        2.52        4.20      0.98 o
   1  -5  14       15.94       13.41      1.37 o
   2  -5  14       88.26       84.94      3.31 o
   3  -5  14       55.94       53.74      2.33 o
   4  -5  14      158.57      168.08      8.01 o
   5  -5  14       53.19       61.39      3.12 o
  -9  -4  14        9.72        6.53      0.77 o
  -8  -4  14        7.80        5.67      0.76 o
  -7  -4  14      333.00      359.52      6.87 o
  -6  -4  14      445.65      469.09     10.62 o
  -5  -4  14       75.64       69.43      3.95 o
  -4  -4  14      204.69      213.07      5.33 o
  -3  -4  14       13.08       12.84      1.94 o
  -2  -4  14     1052.04     1151.80     38.14 o
  -1  -4  14       53.61       50.11      2.53 o
   0  -4  14        4.34        4.71      0.78 o
   1  -4  14       97.67       88.30      6.41 o
   2  -4  14      736.59      756.26      9.63 o
   3  -4  14       99.61       96.81      3.96 o
   4  -4  14       84.04       68.96      3.20 o
   5  -4  14        7.16        8.43      1.13 o
 -10  -3  14       26.11       24.70      2.27 o
  -9  -3  14       54.11       55.36      3.03 o
  -8  -3  14       18.54       21.28      1.51 o
  -7  -3  14        1.94        1.20      0.56 o
  -6  -3  14      179.55      191.56      5.24 o
  -5  -3  14        0.02        1.14      0.75 o
  -4  -3  14     1823.53     1805.85    115.70 o
  -3  -3  14      402.44      402.69      8.20 o
  -2  -3  14       92.44       82.62      2.88 o
  -1  -3  14       22.28       16.64      1.17 o
   0  -3  14        2.22        2.60      0.58 o
   1  -3  14       31.58       32.08      3.91 o
   2  -3  14       10.90       10.67      2.31 o
   3  -3  14        2.89        3.36      0.61 o
   4  -3  14       50.16       52.73      2.96 o
   5  -3  14        6.84        6.45      1.30 o
 -10  -2  14       11.48       10.98      1.61 o
  -9  -2  14       14.55       12.40      1.21 o
  -8  -2  14        8.06        6.43      1.40 o
  -7  -2  14        9.24        9.51      1.36 o
  -6  -2  14       45.82       48.36      3.10 o
  -5  -2  14      148.40      161.03     10.42 o
  -4  -2  14        1.67        1.68      0.60 o
  -3  -2  14      579.11      573.93     14.26 o
  -2  -2  14       57.73       53.17      2.35 o
  -1  -2  14       84.85       85.69      2.96 o
   0  -2  14        8.31        8.32      1.25 o
   1  -2  14        6.46        5.89      0.83 o
   2  -2  14       79.17       71.10      5.39 o
   3  -2  14       13.02       11.27      1.01 o
   4  -2  14        2.13        2.23      0.47 o
 -10  -1  14        4.03        4.18      0.80 o
  -9  -1  14        8.22       10.15      1.43 o
  -8  -1  14      137.36      148.53      5.99 o
  -7  -1  14       94.31      104.30      4.02 o
  -6  -1  14       38.51       44.34      3.35 o
  -5  -1  14        2.33        4.08      1.14 o
  -4  -1  14       79.53       80.83      3.25 o
  -3  -1  14        9.38       12.12      1.34 o
  -2  -1  14        6.22        4.77      0.76 o
  -1  -1  14        9.43        7.47      0.90 o
   0  -1  14       24.91       28.70      1.91 o
   1  -1  14        6.18        4.10      0.81 o
   2  -1  14       36.63       36.45      2.59 o
   3  -1  14       73.49       67.50      2.26 o
   4  -1  14       37.86       30.34      1.31 o
 -10   0  14       61.30       48.97      3.40 o
  -9   0  14        5.69        5.27      0.78 o
  -8   0  14        4.41        3.45      0.78 o
  -7   0  14       72.42       76.38      4.24 o
  -6   0  14       48.91       46.96      3.52 o
  -5   0  14      174.41      189.57      5.44 o
  -4   0  14       32.04       29.60      1.99 o
  -3   0  14        7.97        5.74      0.93 o
  -2   0  14       14.61       13.01      1.35 o
  -1   0  14       32.74       33.08      1.99 o
   0   0  14        2.09        1.47      0.75 o
   1   0  14       89.42       86.09      3.44 o
   2   0  14       96.46       85.50      3.67 o
   3   0  14       98.53       97.84      3.22 o
 -10   1  14       23.47       21.40      2.07 o
  -9   1  14        2.95        1.92      0.63 o
  -8   1  14      398.60      404.19      8.99 o
  -7   1  14      365.76      380.44      9.51 o
  -6   1  14      108.09      106.26      5.30 o
  -5   1  14       95.90       98.82      3.95 o
  -4   1  14       83.94       94.50      3.49 o
  -3   1  14      730.17      780.73     12.34 o
  -2   1  14       58.69       59.94      3.30 o
  -1   1  14      104.81      110.35      4.35 o
   0   1  14       76.73       73.08      5.05 o
   1   1  14        6.69        8.09      1.31 o
   2   1  14       63.85       60.85      2.81 o
   3   1  14      106.43       98.26      6.61 o
 -10   2  14      199.34      180.83      5.48 o
  -9   2  14       12.22       10.91      1.32 o
  -8   2  14      184.70      187.72      6.05 o
  -7   2  14        2.12        3.38      0.97 o
  -6   2  14       84.73       86.07      5.58 o
  -5   2  14       31.12       36.51      2.02 o
  -4   2  14       76.79       70.83      2.93 o
  -3   2  14       20.41       19.95      1.92 o
  -2   2  14       80.33       81.85      3.74 o
  -1   2  14        2.38        2.00      0.84 o
   0   2  14        1.54        1.20      2.01 o
   1   2  14       72.41       73.83      3.32 o
   2   2  14       67.50       63.40      3.75 o
 -10   3  14       18.77       12.66      1.48 o
  -9   3  14      145.46      130.59     10.87 o
  -8   3  14       18.11       16.09      1.76 o
  -7   3  14        1.22        5.37      1.01 o
  -6   3  14        5.90        2.19      0.62 o
  -5   3  14      239.36      249.27      5.66 o
  -4   3  14      175.78      182.28      5.35 o
  -3   3  14       29.16       26.53      2.10 o
  -2   3  14        2.15        1.67      0.64 o
  -1   3  14      126.77      141.91      5.10 o
   0   3  14       53.73       46.72      3.80 o
   1   3  14       73.56       79.75      2.95 o
  -9   4  14       21.70       27.35      2.56 o
  -8   4  14        1.41        1.36      0.58 o
  -7   4  14       43.07       44.93      2.24 o
  -6   4  14       33.59       38.21      2.73 o
  -5   4  14        1.23        1.48      0.66 o
  -4   4  14      132.62      131.25      3.65 o
  -3   4  14       35.82       27.87      1.96 o
  -2   4  14       38.90       40.59      2.65 o
  -1   4  14       30.20       32.83      2.19 o
   0   4  14        5.72        6.46      1.24 o
   1   4  14        2.37        2.14      0.60 o
  -9   5  14        0.31        0.53      0.53 o
  -8   5  14       82.61       66.54      6.19 o
  -7   5  14       20.53       19.23      1.18 o
  -6   5  14        3.91        4.79      0.76 o
  -5   5  14        0.29        0.71      0.41 o
  -4   5  14      115.45      115.21      4.13 o
  -3   5  14       69.66       72.09      3.22 o
  -2   5  14        4.73        4.25      0.81 o
  -1   5  14       86.90       89.52      4.39 o
   0   5  14      257.84      261.89      6.06 o
  -8   6  14        0.37        0.66      0.51 o
  -7   6  14       61.69       73.19      4.01 o
  -6   6  14      144.54      142.38      5.58 o
  -5   6  14       92.10       85.48      8.57 o
  -4   6  14        1.53        0.61      0.32 o
  -3   6  14       66.59       62.56      6.15 o
  -2   6  14       66.06       62.35      3.34 o
  -2 -11  15       71.56       70.65      3.15 o
  -1 -11  15       27.68       43.80      2.82 o
   0 -11  15       25.83       33.36     12.19 o
   1 -11  15       43.96       39.56      2.38 o
  -4 -10  15        1.01        1.61      0.43 o
  -3 -10  15       19.12       17.03      1.88 o
  -2 -10  15        8.63        8.65      1.67 o
  -1 -10  15      155.23      141.70      6.60 o
   0 -10  15        8.42        9.24      1.01 o
   1 -10  15       71.95       69.95      2.66 o
   2 -10  15      189.17      205.10      5.84 o
  -5  -9  15       11.91       10.58      1.30 o
  -4  -9  15        5.90        6.19      1.29 o
  -3  -9  15      241.38      235.74     15.63 o
  -2  -9  15       69.51       71.85      3.40 o
  -1  -9  15        0.35        0.37      0.43 o
   0  -9  15        0.05        0.56      0.43 o
   1  -9  15      233.39      254.86      7.24 o
   2  -9  15       76.72       85.61      3.04 o
   3  -9  15        8.30        9.59      1.19 o
  -6  -8  15       22.26       20.96      1.91 o
  -5  -8  15      123.30      114.42      5.42 o
  -4  -8  15      272.17      271.51      9.13 o
  -3  -8  15      107.81      109.21      6.11 o
  -2  -8  15       90.27       80.46      4.35 o
  -1  -8  15       23.25       26.00      1.85 o
   0  -8  15       24.64       22.36      1.29 o
   1  -8  15        0.52        0.69      0.35 o
   2  -8  15       21.43       22.28      1.36 o
   3  -8  15       69.19       73.53      3.22 o
  -7  -7  15       60.85       58.28      2.25 o
  -6  -7  15      124.93      116.13      3.93 o
  -5  -7  15       97.41       89.83      5.26 o
  -4  -7  15       10.71        9.49      1.32 o
  -3  -7  15       15.37       15.77      1.55 o
  -2  -7  15       39.94       39.16      2.59 o
  -1  -7  15       19.59       21.35      2.39 o
   0  -7  15       16.98       18.96      1.26 o
   1  -7  15        1.12        1.49      0.50 o
   2  -7  15        6.34        6.90      0.80 o
   3  -7  15       39.26       44.64      1.71 o
   4  -7  15        4.71        5.01      0.91 o
  -7  -6  15       71.68       71.43      3.43 o
  -6  -6  15        0.31        0.76      0.40 o
  -5  -6  15      132.18      132.16      5.05 o
  -4  -6  15      101.26       99.70      4.52 o
  -3  -6  15       76.35       76.56      3.09 o
  -2  -6  15       57.18       58.31      2.80 o
  -1  -6  15       36.71       38.58      2.10 o
   0  -6  15      195.89      189.96      4.59 o
   1  -6  15       77.74       75.31      4.69 o
   2  -6  15       82.29       91.77      2.91 o
   3  -6  15       68.05       71.41      2.90 o
   4  -6  15        3.39        2.41      0.68 o
  -8  -5  15       18.05       21.31      2.47 o
  -7  -5  15       18.71       16.35      1.61 o
  -6  -5  15      197.09      202.00      6.32 o
  -5  -5  15        5.27        2.89      1.01 o
  -4  -5  15        7.16        3.82      1.88 o
  -3  -5  15       57.21       56.24      2.77 o
  -2  -5  15      191.20      192.37      5.16 o
  -1  -5  15        3.32        3.68      0.69 o
   0  -5  15       91.98       99.55      3.34 o
   1  -5  15        0.19       -0.39      0.45 o
   2  -5  15        2.22        1.46      0.47 o
   3  -5  15        1.80        0.65      0.39 o
   4  -5  15        0.62        0.23      0.29 o
  -9  -4  15       19.07       18.30      1.93 o
  -8  -4  15       94.92       86.84     11.40 o
  -7  -4  15        7.01        7.37      1.24 o
  -6  -4  15       41.43       37.45      2.95 o
  -5  -4  15      262.96      256.56      7.98 o
  -4  -4  15      197.26      208.66      5.28 o
  -3  -4  15       12.85       14.43      1.49 o
  -2  -4  15      222.36      220.64      5.51 o
  -1  -4  15       78.34       73.96      2.54 o
   0  -4  15        7.56        7.31      1.25 o
   1  -4  15       87.47       84.66      3.02 o
   2  -4  15      153.58      144.90      3.41 o
   3  -4  15       52.13       41.86      2.04 o
  -9  -3  15       51.20       51.90      3.56 o
  -8  -3  15       22.89       20.21      1.78 o
  -7  -3  15       27.18       26.95      2.42 o
  -6  -3  15        8.14        5.23      1.30 o
  -5  -3  15       13.08       13.90      1.95 o
  -4  -3  15      446.12      446.75      7.97 o
  -3  -3  15      410.30      423.49     11.90 o
  -2  -3  15        9.76        7.01      0.76 o
  -1  -3  15      117.07      116.08      3.85 o
   0  -3  15       49.12       43.44      4.04 o
   1  -3  15      403.65      402.38      7.43 o
   2  -3  15      345.61      333.08     11.28 o
   3  -3  15       18.32       20.19      1.53 o
  -9  -2  15       20.94       18.98      1.44 o
  -8  -2  15       28.72       28.64      2.54 o
  -7  -2  15       51.66       46.69      3.20 o
  -6  -2  15        0.68        0.69      1.01 o
  -5  -2  15       31.58       30.87      2.14 o
  -4  -2  15      225.70      224.01      5.89 o
  -3  -2  15        5.43        2.91      0.64 o
  -2  -2  15       20.51       17.36      1.22 o
  -1  -2  15       73.56       71.27      2.40 o
   0  -2  15      136.69      135.57      4.20 o
   1  -2  15      207.02      195.61      8.11 o
   2  -2  15        2.43        1.00      0.68 o
   3  -2  15      135.31      138.66      5.06 o
  -9  -1  15        4.41        5.04      0.82 o
  -8  -1  15        0.02       -0.20      0.46 o
  -7  -1  15        0.31        1.44      1.03 o
  -6  -1  15      105.19      107.91      5.15 o
  -5  -1  15      116.34      118.34      4.14 o
  -4  -1  15       74.30       77.10      2.82 o
  -3  -1  15       85.27       85.84      3.14 o
  -2  -1  15       29.47       27.90      1.54 o
  -1  -1  15       11.71        9.41      1.01 o
   0  -1  15       19.01       15.58      1.43 o
   1  -1  15        0.15        0.36      0.56 o
   2  -1  15        0.17        0.21      0.33 o
   3  -1  15       14.42       13.07      1.36 o
  -9   0  15      132.37      124.00      3.92 o
  -8   0  15        7.13        8.33      1.06 o
  -7   0  15        0.50        0.99      0.94 o
  -6   0  15       42.01       44.79      2.50 o
  -5   0  15       96.45      104.10      4.00 o
  -4   0  15       44.84       43.23      1.93 o
  -3   0  15        4.98        3.34      0.71 o
  -2   0  15       10.33        6.77      0.83 o
  -1   0  15       23.92       28.62      1.68 o
   0   0  15       17.01       17.35      1.43 o
   1   0  15        0.02        0.17      0.68 o
   2   0  15       93.30       85.32      9.65 o
  -9   1  15        2.37        2.75      0.60 o
  -8   1  15        5.48        4.51      0.86 o
  -7   1  15       31.74       30.35      2.34 o
  -6   1  15       81.47       85.43      3.45 o
  -5   1  15        0.01        0.76      0.42 o
  -4   1  15       24.22       23.24      1.39 o
  -3   1  15      287.42      304.24      5.39 o
  -2   1  15      139.86      123.72      3.40 o
  -1   1  15        1.14        0.91      0.44 o
   0   1  15       52.69       61.71      2.99 o
   1   1  15       26.31       24.80      2.38 o
  -9   2  15       84.79       74.77      3.87 o
  -8   2  15       25.31       21.56      1.69 o
  -7   2  15       21.79       22.59      1.60 o
  -6   2  15       73.04       74.98      3.00 o
  -5   2  15       93.59       96.75      2.83 o
  -4   2  15       26.07       22.19      1.38 o
  -3   2  15        2.69        1.78      0.46 o
  -2   2  15      189.53      207.66      4.62 o
  -1   2  15       33.57       33.23      1.78 o
   0   2  15        0.07       -0.08      0.33 o
   1   2  15        2.50        4.19      0.90 o
  -8   3  15      106.73       92.14      3.23 o
  -7   3  15       31.04       34.49      1.79 o
  -6   3  15       36.57       42.56      2.53 o
  -5   3  15        0.94        0.37      0.32 o
  -4   3  15        0.18       -0.09      0.37 o
  -3   3  15       47.18       55.77      2.91 o
  -2   3  15        8.09        7.96      0.84 o
  -1   3  15       12.92       14.67      2.37 o
   0   3  15      168.30      165.52      3.55 o
  -8   4  15       57.69       62.91      3.32 o
  -7   4  15        0.29        0.82      0.52 o
  -6   4  15       28.51       33.27      1.74 o
  -5   4  15       29.82       29.06      1.53 o
  -4   4  15       14.60       14.10      1.32 o
  -3   4  15      124.53      135.80      3.94 o
  -2   4  15       93.42       99.67      3.10 o
  -1   4  15       71.39       60.02      2.98 o
  -7   5  15       15.22       12.65      1.41 o
  -6   5  15        7.42        5.94      1.00 o
  -5   5  15        1.61        2.31      0.63 o
  -4   5  15       65.15       67.64      3.62 o
  -3   5  15       44.17       38.76      2.42 o
  -2 -10  16        7.45       12.17      1.42 o
  -1 -10  16       41.49       66.81      3.13 o
  -4  -9  16        6.67        4.74      0.81 o
  -3  -9  16       59.89       53.34      3.07 o
  -2  -9  16       28.32       24.37      1.90 o
  -1  -9  16        0.17       -0.11      0.24 o
   0  -9  16        1.64        0.77      0.30 o
   1  -9  16       46.54       43.78      2.44 o
  -5  -8  16       55.42       56.70      2.97 o
  -4  -8  16      168.12      143.38     12.61 o
  -3  -8  16      170.72      155.82     12.13 o
  -2  -8  16       15.87       13.26      1.36 o
  -1  -8  16       30.74       30.08      1.48 o
   0  -8  16      128.10      129.29      5.13 o
   1  -8  16       42.21       41.06      1.93 o
   2  -8  16       21.16       18.24      1.52 o
  -6  -7  16       86.79       88.40      3.69 o
  -5  -7  16       80.76       79.71      4.16 o
  -4  -7  16       34.20       32.03      2.88 o
  -3  -7  16      112.90      108.73      5.43 o
  -2  -7  16       13.61       13.77      1.30 o
  -1  -7  16       62.67       60.68      2.24 o
   0  -7  16       34.27       31.80      1.50 o
   1  -7  16        9.65        8.37      0.75 o
   2  -7  16        2.00        3.57      0.42 o
  -6  -6  16       14.38       13.72      1.20 o
  -5  -6  16        2.00        1.72      0.57 o
  -4  -6  16       21.54       20.88      2.48 o
  -3  -6  16       26.67       27.45      2.13 o
  -2  -6  16      263.23      257.38      5.76 o
  -1  -6  16        7.49        6.70      1.09 o
   0  -6  16      104.14       95.48      2.26 o
   1  -6  16        6.43        8.20      0.78 o
   2  -6  16       16.69       16.31      1.16 o
  -7  -5  16        5.72        4.68      1.09 o
  -6  -5  16        5.26        6.44      1.01 o
  -5  -5  16       43.22       46.95      2.74 o
  -4  -5  16       21.71       20.12      1.98 o
  -3  -5  16       72.64       71.98      2.64 o
  -2  -5  16      278.80      263.39      5.97 o
  -1  -5  16      222.23      210.90      4.63 o
   0  -5  16       55.81       55.28      2.14 o
   1  -5  16      151.04      154.34      3.55 o
   2  -5  16       10.11        9.53      0.91 o
  -7  -4  16       33.73       34.34      2.01 o
  -6  -4  16       20.56       17.48      1.69 o
  -5  -4  16        6.96        4.84      1.02 o
  -4  -4  16        7.82        9.52      1.35 o
  -3  -4  16       76.75       78.69      2.44 o
  -2  -4  16       37.85       35.51      2.51 o
  -1  -4  16      107.93      102.64      4.45 o
   0  -4  16       13.35       12.77      1.04 o
   1  -4  16       70.42       65.30      2.96 o
   2  -4  16       31.76       34.52      1.63 o
  -8  -3  16       59.11       52.20      3.35 o
  -7  -3  16        0.13       -0.05      0.45 o
  -6  -3  16       55.43       53.10      3.02 o
  -5  -3  16       41.78       42.85      2.87 o
  -4  -3  16       44.43       42.55      2.07 o
  -3  -3  16      206.89      192.58      3.78 o
  -2  -3  16       52.38       48.08      2.58 o
  -1  -3  16       22.51       23.84      1.85 o
   0  -3  16      114.10      116.10      4.26 o
   1  -3  16      190.40      183.06      4.40 o
   2  -3  16       88.34       92.91      3.74 o
  -8  -2  16        3.68        5.44      0.77 o
  -7  -2  16        1.15        0.35      1.13 o
  -6  -2  16       18.40       21.48      1.99 o
  -5  -2  16      123.09      117.06      4.73 o
  -4  -2  16       63.82       65.18      2.37 o
  -3  -2  16       41.65       40.39      2.12 o
  -2  -2  16        5.60        4.33      1.32 o
  -1  -2  16        0.11       -0.70      0.70 o
   0  -2  16      120.91      124.81      3.87 o
   1  -2  16      142.66      139.24      3.62 o
  -8  -1  16       18.73       20.21      1.49 o
  -7  -1  16        2.22        1.76      0.56 o
  -6  -1  16       19.88       19.98      1.85 o
  -5  -1  16       85.72       84.02      2.99 o
  -4  -1  16        8.33        6.86      0.89 o
  -3  -1  16       54.46       55.06      2.43 o
  -2  -1  16       84.86       81.11      5.35 o
  -1  -1  16       19.61       15.68      1.40 o
   0  -1  16       81.80       72.56      3.88 o
   1  -1  16       32.94       27.87      1.47 o
  -8   0  16       24.46       25.47      1.64 o
  -7   0  16        0.72        0.41      0.25 o
  -6   0  16        0.59        0.01      0.34 o
  -5   0  16       68.45       64.67      2.58 o
  -4   0  16      196.40      209.74      4.62 o
  -3   0  16        8.02        5.70      0.66 o
  -2   0  16        0.25        0.88      0.37 o
  -1   0  16       19.40       17.12      1.82 o
   0   0  16       17.09       18.04      1.78 o
  -8   1  16        1.60        1.03      0.52 o
  -7   1  16       17.15       15.67      1.06 o
  -6   1  16        5.45        5.23      0.78 o
  -5   1  16       51.56       51.07      2.15 o
  -4   1  16        2.15        2.26      0.38 o
  -3   1  16       71.37       65.78      2.48 o
  -2   1  16      262.83      284.24      5.94 o
  -1   1  16        0.80        1.01      0.45 o
  -7   2  16       90.24       84.54      4.25 o
  -6   2  16        0.54        0.37      0.70 o
  -5   2  16       86.00       99.53      4.22 o
  -4   2  16      170.49      185.16      4.95 o
  -3   2  16        7.38        9.49      1.03 o
  -2   2  16       14.50        8.97      1.62 o
  -6   3  16        5.53        5.37      0.89 o
  -5   3  16        0.77        0.72      0.52 o
  -4   3  16        1.14        0.07      0.36 o
  -3   3  16        1.44        2.51      0.47 o
  -3  -7  17        1.74        1.00      0.35 o
  -2  -7  17       32.55       29.31      2.18 o
  -1  -7  17      102.47      109.85      4.02 o
  -4  -6  17       50.32       43.99      2.59 o
  -3  -6  17       88.66       82.97      2.61 o
  -2  -6  17       59.23       45.98      2.82 o
  -1  -6  17       28.10       25.07      1.39 o
   0  -6  17      169.67      173.80      4.78 o
  -5  -5  17       34.42       36.84      2.34 o
  -4  -5  17        9.00        9.47      1.22 o
  -3  -5  17       15.24       11.62      1.28 o
  -2  -5  17      230.37      220.10      5.66 o
  -1  -5  17       81.90       79.58      2.54 o
   0  -5  17       87.19       82.35      3.41 o
  -5  -4  17       38.24       32.28      2.64 o
  -4  -4  17       48.65       35.56      2.25 o
  -3  -4  17        7.51        5.88      0.93 o
  -2  -4  17        0.24        0.53      0.34 o
  -1  -4  17       37.44       31.99      2.85 o
   0  -4  17      118.28      121.84      4.17 o
  -6  -3  17       27.34       24.93      2.17 o
  -5  -3  17       52.75       51.07      5.94 o
  -4  -3  17       97.66       79.85     10.20 o
  -3  -3  17        3.47        1.99      0.68 o
  -2  -3  17        1.31        1.75      0.43 o
  -1  -3  17       37.84       39.09      2.60 o
   0  -3  17       22.70       19.14      1.59 o
  -6  -2  17        9.60        7.79      0.89 o
  -5  -2  17        3.48        4.80      1.62 o
  -4  -2  17       12.61       13.01      1.19 o
  -3  -2  17      101.64       83.06      3.53 o
  -2  -2  17       16.98       14.49      1.60 o
  -1  -2  17        4.83        6.06      0.99 o
  -6  -1  17       29.59       28.26      1.60 o
  -5  -1  17       57.08       46.30      4.09 o
  -4  -1  17       57.54       53.56      3.40 o
  -3  -1  17       12.42        9.59      1.19 o
  -2  -1  17       12.60       11.06      1.33 o
  -5   0  17        2.52        3.10      0.79 o
  -4   0  17       21.14       12.93      1.59 o
 
